# Supplementary material for: A blueprint of the topology and mechanics of the human ovary for next-generation bioengineering and diagnosis
Source: Nat Commun. 2021 Sep 23;12:5603. doi: 10.1038/s41467-021-25934-4 (PMC8460685; doi:10.1038/s41467-021-25934-4)
Supplement: Supplementary file 4 — Source data [file 41467_2021_25934_MOESM4_ESM.xlsx]

## Sheet: Fig1.D
Age	Fiber bundle diameter (µm)
Prepuberal	134.1
Prepuberal	142.4
Prepuberal	164.1
Prepuberal	170.1
Prepuberal	152.7
Prepuberal	172.7
Prepuberal	168.4
Prepuberal	195.1
Prepuberal	157.7
Prepuberal	198.5
Prepuberal	130.9
Prepuberal	139
Prepuberal	154.4
Reproductive age	3372.21
Reproductive age	3461.89
Reproductive age	2933.77
Reproductive age	2871.29
Reproductive age	2925.75
Reproductive age	3282.3
Reproductive age	3596.47
Reproductive age	3334.25
Reproductive age	3929.35
Reproductive age	3221.03
Reproductive age	3320.17
Reproductive age	4185.02
Reproductive age	3405.26
Reproductive age	2874.99
Reproductive age	3186.88
Reproductive age	3640.21
Reproductive age	3413.19
Reproductive age	3872.67
Menopausal	2527.95
Menopausal	1624.59
Menopausal	1624.59
Menopausal	1509.86
Menopausal	1510.93
Menopausal	1899.34
Menopausal	1938.63
Menopausal	1811.64
Menopausal	1799.93
Menopausal	1814.62
Menopausal	1943.51
Menopausal	1609.39
Menopausal	1667.7
Menopausal	1674.75
Menopausal	1706.95
Menopausal	1668.77
Menopausal	1722.16
Menopausal	1678.5
Menopausal	1619.18
Menopausal	1859.98
Menopausal	1827.97
Menopausal	1870.91
Menopausal	2074.04
Menopausal	1699.25
Menopausal	1525.57

## Sheet: Fig1.E
Age	Fiber diameter (µm)
Prepubertal	63.9
Prepubertal	76.8
Prepubertal	87.8
Prepubertal	86.8
Prepubertal	87.4
Prepubertal	70.4
Prepubertal	90.4
Prepubertal	67.3
Prepubertal	84.3
Prepubertal	67.3
Prepubertal	67.7
Prepubertal	76.7
Prepubertal	77.7
Prepubertal	70.6
Reproductive age	441.3
Reproductive age	484
Reproductive age	525.2
Reproductive age	462.1
Reproductive age	455
Reproductive age	549.4
Reproductive age	542.5
Reproductive age	395.5
Reproductive age	643
Reproductive age	617.3
Reproductive age	581.6
Reproductive age	415.9
Reproductive age	500.1
Reproductive age	464.8
Reproductive age	440.3
Reproductive age	361
Reproductive age	389.4
Reproductive age	725.2
Reproductive age	886.3
Reproductive age	502.3
Reproductive age	733.8
Reproductive age	509.3
Menopausal	862.33
Menopausal	885.27
Menopausal	750.22
Menopausal	734.24
Menopausal	748.16
Menopausal	839.34
Menopausal	919.68
Menopausal	852.63
Menopausal	1004.8
Menopausal	823.68
Menopausal	849.03
Menopausal	1070.18
Menopausal	870.79
Menopausal	735.19
Menopausal	814.94
Menopausal	930.87
Menopausal	872.81
Menopausal	990.31

## Sheet: Fig1.F
Age	Number of pores (X 5 000)
Prepubertal	6790
Prepubertal	7790
Prepubertal	7030
Prepubertal	5460
Prepubertal	7390
Prepubertal	5760
Prepubertal	3480
Prepubertal	2630
Prepubertal	5330
Prepubertal	2500
Prepubertal	5540
Prepubertal	5470
Prepubertal	5420
Reproductive age	1410
Reproductive age	1360
Reproductive age	1900
Reproductive age	1670
Reproductive age	1220
Reproductive age	700
Reproductive age	1550
Reproductive age	980
Reproductive age	540
Reproductive age	1200
Reproductive age	240
Reproductive age	780
Reproductive age	710
Reproductive age	1440
Reproductive age	1420
Reproductive age	460
Reproductive age	650
Reproductive age	740
Menopausal	1130
Menopausal	4210
Menopausal	4210
Menopausal	5040
Menopausal	4920
Menopausal	4050
Menopausal	2560
Menopausal	2940
Menopausal	2020
Menopausal	2430
Menopausal	2770
Menopausal	3960
Menopausal	2350
Menopausal	2660
Menopausal	2850
Menopausal	1520
Menopausal	2370
Menopausal	2110
Menopausal	3280
Menopausal	1420
Menopausal	1930
Menopausal	3010
Menopausal	2490
Menopausal	2590
Menopausal	2290

## Sheet: Fig1.G
Age	Pore area (µm2) (X 5 000)
Prepubertal	0.18
Prepubertal	0.11
Prepubertal	0.12
Prepubertal	0.22
Prepubertal	0.1953
Prepubertal	0.1352
Prepubertal	0.2859
Prepubertal	0.2806
Prepubertal	0.1937
Prepubertal	0.1867
Prepubertal	0.2222
Prepubertal	0.2224
Prepubertal	0.2276
Reproductive age	2.95
Reproductive age	4.54
Reproductive age	3.39
Reproductive age	3.34
Reproductive age	4.63
Reproductive age	5.51
Reproductive age	4.55
Reproductive age	2.37
Reproductive age	6.09
Reproductive age	9.23
Reproductive age	9.98
Reproductive age	5.77
Reproductive age	6.34
Reproductive age	2.32
Reproductive age	3.05
Reproductive age	8.57
Reproductive age	3.9
Reproductive age	1.8
Menopausal	1.14
Menopausal	1.29
Menopausal	1.29
Menopausal	1.77
Menopausal	1.73
Menopausal	2.28
Menopausal	3.91
Menopausal	2.11
Menopausal	2.34
Menopausal	2.02
Menopausal	1.98
Menopausal	2.78
Menopausal	2.51
Menopausal	1.94
Menopausal	1.75
Menopausal	2.26
Menopausal	3.09
Menopausal	3.58
Menopausal	2.54
Menopausal	5.78
Menopausal	3.21
Menopausal	2.49
Menopausal	1.65
Menopausal	2.3
Menopausal	1.09

## Sheet: Fig1.H
Age	Number of pores (X 20 000)
Prepubertal	1470
Prepubertal	1750
Prepubertal	780
Prepubertal	1600
Prepubertal	1640
Prepubertal	1830
Prepubertal	3360
Prepubertal	1450
Prepubertal	1050
Prepubertal	850
Prepubertal	1170
Prepubertal	2570
Reproductive age	2280
Reproductive age	2540
Reproductive age	4810
Reproductive age	5080
Reproductive age	2690
Reproductive age	2150
Reproductive age	1030
Reproductive age	2380
Reproductive age	1030
Reproductive age	1810
Reproductive age	1760
Reproductive age	2420
Reproductive age	3300
Reproductive age	2470
Reproductive age	2480
Reproductive age	2500
Reproductive age	3210
Reproductive age	550
Reproductive age	780
Reproductive age	2300
Reproductive age	580
Reproductive age	2720
Menopausal	1410
Menopausal	1360
Menopausal	1900
Menopausal	1670
Menopausal	1220
Menopausal	700
Menopausal	1550
Menopausal	980
Menopausal	540
Menopausal	1200
Menopausal	240
Menopausal	780
Menopausal	710
Menopausal	1440
Menopausal	1420
Menopausal	460
Menopausal	650
Menopausal	740

## Sheet: Fig1.I
Age	Pore area (µm2) (X 20 000)
Prepubertal	0.0378
Prepubertal	0.0325
Prepubertal	0.1304
Prepubertal	0.0486
Prepubertal	0.0285
Prepubertal	0.0558
Prepubertal	0.0138
Prepubertal	0.0536
Prepubertal	0.041
Prepubertal	0.1155
Prepubertal	0.0672
Prepubertal	0.0319
Reproductive age	0.3
Reproductive age	0.3
Reproductive age	0.1
Reproductive age	0.1
Reproductive age	0.1
Reproductive age	0.2
Reproductive age	0.2
Reproductive age	0.1
Reproductive age	0.1
Reproductive age	0.3
Reproductive age	0.3
Reproductive age	0.1
Reproductive age	0.1
Reproductive age	0.3
Reproductive age	0.2
Reproductive age	0.1
Reproductive age	0.1
Reproductive age	0.3
Reproductive age	0.3
Reproductive age	0.2
Reproductive age	0.4
Reproductive age	0.2
Menopausal	0.19
Menopausal	0.3
Menopausal	0.22
Menopausal	0.22
Menopausal	0.3
Menopausal	0.36
Menopausal	0.3
Menopausal	0.15
Menopausal	0.4
Menopausal	0.6
Menopausal	0.65
Menopausal	0.38
Menopausal	0.41
Menopausal	0.15
Menopausal	0.2
Menopausal	0.56
Menopausal	0.26
Menopausal	0.12

## Sheet: Fig3.B
Age	Angle
Prepubertal	88.452
Prepubertal	55.176
Prepubertal	82.461
Prepubertal	115.41
Prepubertal	104.04
Prepubertal	95.389
Prepubertal	85.147
Prepubertal	15.843
Prepubertal	83.48
Prepubertal	81.347
Prepubertal	155.06
Prepubertal	80.838
Prepubertal	91.102
Prepubertal	32.525
Prepubertal	61.821
Prepubertal	66.194
Prepubertal	16.26
Prepubertal	169.38
Prepubertal	18.699
Prepubertal	121.76
Prepubertal	110.29
Prepubertal	93.24
Prepubertal	125.13
Prepubertal	59.036
Prepubertal	104.04
Prepubertal	72.897
Prepubertal	5.711
Prepubertal	125.71
Prepubertal	74.962
Prepubertal	104.04
Prepubertal	37.569
Prepubertal	19.359
Prepubertal	18.825
Prepubertal	80.272
Prepubertal	173.83
Prepubertal	87.138
Prepubertal	86.309
Prepubertal	41.46
Prepubertal	141.07
Prepubertal	107.7
Prepubertal	47.203
Prepubertal	176.99
Prepubertal	174.05
Prepubertal	75.619
Prepubertal	127.53
Prepubertal	90
Prepubertal	111.8
Prepubertal	70.907
Prepubertal	141.07
Prepubertal	5.572
Prepubertal	178.29
Prepubertal	98.326
Prepubertal	15.255
Prepubertal	106.7
Prepubertal	50.08
Prepubertal	36.254
Prepubertal	132.4
Prepubertal	20.298
Prepubertal	145.89
Prepubertal	6.429
Prepubertal	84.92
Prepubertal	168.18
Prepubertal	90
Prepubertal	115.71
Prepubertal	90
Prepubertal	102.53
Prepubertal	105.95
Prepubertal	128.29
Prepubertal	25.866
Prepubertal	114.39
Prepubertal	125.31
Prepubertal	49.764
Prepubertal	16.504
Prepubertal	49.268
Prepubertal	16.39
Prepubertal	55.305
Prepubertal	112.04
Prepubertal	28.072
Prepubertal	144.22
Prepubertal	87.138
Prepubertal	0
Prepubertal	169.05
Prepubertal	28.217
Prepubertal	170.13
Prepubertal	168.23
Prepubertal	130.6
Prepubertal	177.8
Prepubertal	178.39
Prepubertal	114.21
Prepubertal	121.61
Prepubertal	3.468
Prepubertal	122.23
Prepubertal	78.366
Prepubertal	5.793
Prepubertal	72.759
Prepubertal	76.866
Prepubertal	5.332
Prepubertal	77.905
Prepubertal	5.152
Prepubertal	42.769
Prepubertal	12.848
Prepubertal	0.644
Prepubertal	64.179
Prepubertal	124.16
Prepubertal	121.61
Prepubertal	63.435
Prepubertal	48.954
Prepubertal	174.96
Prepubertal	8.881
Prepubertal	105.12
Prepubertal	78.024
Prepubertal	86.186
Prepubertal	23.199
Prepubertal	151.26
Prepubertal	17.241
Prepubertal	40.101
Prepubertal	53.746
Prepubertal	32.994
Prepubertal	59.3
Prepubertal	160.46
Prepubertal	114.3
Prepubertal	29.291
Prepubertal	106.22
Prepubertal	163.3
Prepubertal	177.36
Prepubertal	117.15
Prepubertal	73.009
Prepubertal	156.67
Prepubertal	102.53
Prepubertal	172.53
Prepubertal	84.958
Prepubertal	67.891
Prepubertal	124.59
Prepubertal	163.81
Prepubertal	159.08
Prepubertal	74.827
Prepubertal	175.07
Prepubertal	130.76
Prepubertal	37.185
Prepubertal	147.26
Prepubertal	48.468
Prepubertal	1.469
Prepubertal	49.764
Prepubertal	153.43
Prepubertal	17.7
Prepubertal	49.214
Prepubertal	159.9
Prepubertal	4.939
Prepubertal	9.462
Prepubertal	76.908
Prepubertal	143.97
Prepubertal	177.8
Prepubertal	25.974
Prepubertal	70.463
Prepubertal	170.22
Prepubertal	10.62
Prepubertal	16.144
Prepubertal	24.717
Prepubertal	48.652
Prepubertal	2.045
Prepubertal	90
Prepubertal	103.24
Prepubertal	74.389
Prepubertal	59.886
Prepubertal	12.529
Prepubertal	102.31
Prepubertal	81.254
Prepubertal	124.7
Prepubertal	10.67
Prepubertal	119.05
Prepubertal	76.759
Prepubertal	27.35
Prepubertal	5.194
Prepubertal	61.133
Prepubertal	65.714
Prepubertal	101.69
Prepubertal	93.814
Prepubertal	133.99
Prepubertal	64.983
Prepubertal	37.569
Prepubertal	69.842
Prepubertal	58.151
Prepubertal	17.928
Prepubertal	138.01
Prepubertal	1.975
Prepubertal	75.579
Prepubertal	175.31
Prepubertal	136.79
Prepubertal	89.204
Prepubertal	178.26
Prepubertal	10.125
Prepubertal	19.093
Prepubertal	7.431
Prepubertal	82.278
Prepubertal	92.862
Prepubertal	172.15
Prepubertal	128.8
Prepubertal	168.27
Prepubertal	110.32
Prepubertal	16.336
Prepubertal	29.745
Prepubertal	10.62
Prepubertal	28.74
Prepubertal	85.272
Prepubertal	97.386
Prepubertal	96.203
Prepubertal	130.86
Prepubertal	38.541
Prepubertal	23.962
Prepubertal	177.35
Prepubertal	75.619
Prepubertal	63.034
Prepubertal	12.2
Prepubertal	74.157
Prepubertal	120.26
Prepubertal	107.1
Prepubertal	26.565
Prepubertal	152.45
Prepubertal	74.846
Prepubertal	7.454
Prepubertal	99.926
Prepubertal	93.24
Prepubertal	48.652
Prepubertal	81.87
Prepubertal	5.572
Prepubertal	58.496
Prepubertal	90
Prepubertal	60.852
Prepubertal	89.403
Prepubertal	47.353
Prepubertal	45
Prepubertal	55.305
Prepubertal	5.579
Prepubertal	2.148
Prepubertal	16.798
Prepubertal	84.289
Prepubertal	25.346
Prepubertal	71.801
Prepubertal	17.819
Prepubertal	88.394
Prepubertal	56.929
Prepubertal	22.249
Prepubertal	62.021
Prepubertal	103.67
Prepubertal	59.349
Prepubertal	63.166
Prepubertal	91.909
Prepubertal	147.38
Prepubertal	112.48
Prepubertal	62.745
Prepubertal	113.2
Prepubertal	164.74
Prepubertal	83.418
Prepubertal	50.906
Prepubertal	79.38
Prepubertal	167.41
Prepubertal	42.709
Prepubertal	100.38
Prepubertal	40.156
Prepubertal	81.027
Prepubertal	90
Prepubertal	98.616
Prepubertal	68.499
Prepubertal	173.21
Prepubertal	25.866
Prepubertal	19.213
Prepubertal	167.56
Prepubertal	7.125
Prepubertal	158.5
Prepubertal	93.945
Prepubertal	46.397
Prepubertal	22.9
Prepubertal	56.31
Prepubertal	104.3
Prepubertal	75.964
Prepubertal	5.484
Prepubertal	104.04
Prepubertal	82.26
Prepubertal	60.255
Prepubertal	173.37
Prepubertal	66.371
Prepubertal	30.203
Prepubertal	172.87
Prepubertal	97.853
Prepubertal	148.82
Prepubertal	158.2
Prepubertal	36.293
Prepubertal	91.975
Prepubertal	45.881
Prepubertal	67.865
Prepubertal	136.08
Prepubertal	47.49
Prepubertal	117.07
Prepubertal	176.42
Prepubertal	23.009
Prepubertal	82.648
Prepubertal	56.31
Prepubertal	26.565
Prepubertal	65.659
Prepubertal	79.695
Prepubertal	39.036
Prepubertal	10.954
Prepubertal	57.995
Prepubertal	86.186
Prepubertal	49.145
Prepubertal	159.44
Prepubertal	27.096
Prepubertal	51.34
Prepubertal	33.19
Prepubertal	39.806
Prepubertal	147.72
Prepubertal	136.93
Prepubertal	177.75
Prepubertal	159.44
Prepubertal	156.3
Prepubertal	43.958
Prepubertal	6.34
Prepubertal	34.902
Prepubertal	29.168
Prepubertal	48.576
Prepubertal	3.18
Prepubertal	161.57
Prepubertal	145.18
Prepubertal	7.765
Prepubertal	115.71
Prepubertal	30.094
Prepubertal	128.37
Prepubertal	154.54
Prepubertal	10.84
Prepubertal	51.973
Prepubertal	76.651
Prepubertal	1.685
Prepubertal	20.63
Prepubertal	125.36
Prepubertal	136.33
Prepubertal	3.318
Prepubertal	24.305
Prepubertal	99.039
Prepubertal	148.63
Prepubertal	165.07
Prepubertal	86.73
Prepubertal	5.194
Prepubertal	59.036
Prepubertal	120.96
Prepubertal	69.842
Prepubertal	15.68
Prepubertal	73.61
Prepubertal	19.44
Prepubertal	79.611
Prepubertal	178.53
Prepubertal	130.1
Prepubertal	105.07
Prepubertal	74.291
Prepubertal	131.42
Prepubertal	106.5
Prepubertal	14.797
Prepubertal	71.565
Prepubertal	115.71
Prepubertal	15.44
Prepubertal	179.05
Prepubertal	6.52
Prepubertal	56.725
Prepubertal	48.576
Prepubertal	6.71
Prepubertal	164.29
Prepubertal	69.316
Prepubertal	97.496
Prepubertal	87.374
Prepubertal	109.65
Prepubertal	98.366
Prepubertal	127.87
Prepubertal	19.026
Prepubertal	8.036
Prepubertal	12.848
Prepubertal	34.16
Prepubertal	22.38
Prepubertal	165.53
Prepubertal	29.31
Prepubertal	25.067
Prepubertal	178.53
Prepubertal	46.042
Prepubertal	92.603
Prepubertal	61.928
Prepubertal	160.28
Prepubertal	98.059
Prepubertal	72.801
Prepubertal	157.8
Prepubertal	90
Prepubertal	136.36
Prepubertal	175.71
Prepubertal	8.907
Prepubertal	81.781
Prepubertal	176.82
Prepubertal	170.91
Prepubertal	53.807
Prepubertal	53.673
Prepubertal	173.16
Prepubertal	178.41
Prepubertal	144.83
Prepubertal	42.184
Prepubertal	53.13
Prepubertal	61.39
Prepubertal	61.113
Prepubertal	74.476
Prepubertal	5.194
Prepubertal	175.99
Prepubertal	7.125
Prepubertal	101.53
Prepubertal	111.37
Prepubertal	93.945
Prepubertal	106.14
Prepubertal	118.89
Prepubertal	25.907
Prepubertal	172.3
Prepubertal	14.826
Prepubertal	11.821
Prepubertal	48.302
Prepubertal	19.069
Prepubertal	115.71
Prepubertal	133.36
Prepubertal	7.352
Prepubertal	60.573
Prepubertal	63.886
Prepubertal	20.695
Prepubertal	74.055
Prepubertal	157.96
Prepubertal	107.35
Prepubertal	14.036
Prepubertal	71.565
Prepubertal	98.13
Prepubertal	61.699
Prepubertal	101.31
Prepubertal	17.879
Prepubertal	165.41
Prepubertal	159.08
Prepubertal	85.601
Prepubertal	11.129
Prepubertal	81.254
Prepubertal	138.01
Prepubertal	93.468
Prepubertal	6.116
Prepubertal	73.202
Prepubertal	112.33
Prepubertal	143.67
Prepubertal	148.17
Prepubertal	125.47
Prepubertal	47.49
Prepubertal	78.69
Prepubertal	91.332
Prepubertal	7.892
Prepubertal	154.23
Prepubertal	92.121
Prepubertal	170.54
Prepubertal	17.241
Prepubertal	8.13
Prepubertal	98.471
Prepubertal	82.235
Prepubertal	150.55
Prepubertal	20.772
Prepubertal	96.71
Prepubertal	144.34
Prepubertal	43.919
Prepubertal	1.848
Prepubertal	106.99
Prepubertal	84.094
Prepubertal	60.255
Prepubertal	82.694
Prepubertal	47.175
Prepubertal	71.114
Prepubertal	171.67
Prepubertal	131.31
Prepubertal	129.29
Prepubertal	74.827
Prepubertal	8.13
Prepubertal	78.311
Prepubertal	164.74
Prepubertal	86.424
Prepubertal	171.87
Prepubertal	79.875
Prepubertal	3.367
Prepubertal	171.38
Prepubertal	151.48
Prepubertal	104.5
Prepubertal	10.62
Prepubertal	90
Prepubertal	158.96
Prepubertal	18.435
Prepubertal	103.13
Prepubertal	132.4
Prepubertal	74.055
Prepubertal	150.46
Prepubertal	111.25
Prepubertal	37.972
Prepubertal	60.945
Prepubertal	76.43
Prepubertal	61.39
Prepubertal	11.689
Prepubertal	34.095
Prepubertal	23.839
Prepubertal	169.92
Prepubertal	25.253
Prepubertal	102.88
Prepubertal	110.1
Prepubertal	81.469
Prepubertal	157.89
Prepubertal	88.315
Prepubertal	72.979
Prepubertal	131.58
Prepubertal	23.962
Prepubertal	175.16
Prepubertal	156.19
Prepubertal	130.41
Prepubertal	81.983
Prepubertal	88.21
Prepubertal	9.462
Prepubertal	147.99
Prepubertal	167.32
Prepubertal	38.367
Prepubertal	169.51
Prepubertal	32.969
Prepubertal	7.549
Prepubertal	158.75
Prepubertal	28.217
Prepubertal	131.99
Prepubertal	76.675
Prepubertal	139.84
Prepubertal	103.57
Prepubertal	9.162
Prepubertal	34.509
Prepubertal	149.26
Prepubertal	4.764
Prepubertal	75.556
Prepubertal	150.95
Prepubertal	175.91
Prepubertal	70.953
Prepubertal	152.02
Prepubertal	14.036
Prepubertal	107.88
Prepubertal	113.9
Prepubertal	154.23
Prepubertal	82.648
Prepubertal	32.735
Prepubertal	102.99
Prepubertal	2.663
Prepubertal	24.624
Prepubertal	84.806
Prepubertal	112.62
Prepubertal	109.54
Prepubertal	68.199
Prepubertal	119.74
Prepubertal	5.906
Prepubertal	53.973
Prepubertal	34.16
Prepubertal	25.201
Prepubertal	130.6
Prepubertal	156.25
Prepubertal	36.656
Prepubertal	141.95
Prepubertal	98.13
Prepubertal	171.72
Prepubertal	166.91
Prepubertal	153.8
Prepubertal	80.789
Prepubertal	112.17
Prepubertal	9.926
Prepubertal	121.61
Prepubertal	80.218
Prepubertal	118.44
Prepubertal	25.821
Prepubertal	154.27
Prepubertal	169.99
Prepubertal	107.7
Prepubertal	103.24
Prepubertal	111.96
Prepubertal	105.33
Prepubertal	129.17
Prepubertal	130.06
Prepubertal	105.42
Prepubertal	101.48
Prepubertal	56.31
Prepubertal	82.807
Prepubertal	10.008
Prepubertal	99.926
Prepubertal	87.709
Prepubertal	107.97
Prepubertal	173.76
Prepubertal	95.469
Prepubertal	47.862
Prepubertal	113.96
Prepubertal	144.64
Prepubertal	129.99
Prepubertal	167.28
Prepubertal	30.141
Prepubertal	125.81
Prepubertal	87.563
Prepubertal	143.97
Prepubertal	151.04
Prepubertal	154.18
Prepubertal	142.5
Prepubertal	157.01
Prepubertal	5.711
Prepubertal	125.91
Prepubertal	145.71
Prepubertal	100.12
Prepubertal	103.2
Prepubertal	102.16
Prepubertal	122.66
Prepubertal	117.35
Prepubertal	144.29
Prepubertal	112.07
Prepubertal	24.261
Prepubertal	171.25
Prepubertal	77.074
Prepubertal	171.31
Prepubertal	31.43
Prepubertal	112.73
Prepubertal	6.882
Prepubertal	0
Prepubertal	157.89
Prepubertal	176.53
Prepubertal	119.17
Prepubertal	81.529
Prepubertal	22.834
Prepubertal	5.826
Prepubertal	49.399
Prepubertal	168.18
Prepubertal	41.186
Prepubertal	164.05
Prepubertal	141.84
Prepubertal	155.38
Prepubertal	149.35
Prepubertal	60.642
Prepubertal	142
Prepubertal	2.862
Prepubertal	130.67
Prepubertal	139.55
Prepubertal	39.289
Prepubertal	4.764
Prepubertal	97.907
Prepubertal	137.73
Prepubertal	112.48
Prepubertal	151.8
Prepubertal	6.52
Prepubertal	10.008
Prepubertal	103.13
Prepubertal	82.875
Prepubertal	173.05
Prepubertal	123.34
Prepubertal	70.396
Prepubertal	120.96
Prepubertal	143.13
Prepubertal	63.947
Prepubertal	103.13
Prepubertal	174.09
Prepubertal	173.66
Prepubertal	76.373
Prepubertal	45.616
Prepubertal	56.31
Prepubertal	145.71
Prepubertal	95.856
Prepubertal	129.96
Prepubertal	21.477
Prepubertal	1.364
Prepubertal	19.359
Prepubertal	11.634
Prepubertal	36.87
Prepubertal	15.866
Prepubertal	148.17
Prepubertal	68.552
Prepubertal	82.875
Prepubertal	18.435
Prepubertal	122.47
Prepubertal	45
Prepubertal	92.793
Prepubertal	109.98
Prepubertal	69.102
Prepubertal	75.665
Prepubertal	4.764
Prepubertal	61.821
Prepubertal	70.346
Prepubertal	62.103
Prepubertal	3.045
Prepubertal	64.592
Prepubertal	58.173
Prepubertal	85.601
Prepubertal	66.541
Prepubertal	10.491
Prepubertal	145.41
Prepubertal	43.21
Prepubertal	163.81
Prepubertal	21.038
Prepubertal	41.082
Prepubertal	12.995
Prepubertal	2.603
Prepubertal	43.668
Prepubertal	157.17
Prepubertal	73.768
Prepubertal	1.975
Prepubertal	10.713
Prepubertal	2.936
Prepubertal	30.379
Prepubertal	69.677
Prepubertal	46.548
Prepubertal	134.22
Prepubertal	171.87
Prepubertal	127.41
Prepubertal	39.289
Prepubertal	62.676
Prepubertal	16.144
Prepubertal	81.384
Prepubertal	106.07
Prepubertal	76.945
Prepubertal	12.2
Prepubertal	160.35
Prepubertal	17.447
Prepubertal	0
Prepubertal	66.318
Prepubertal	67.932
Prepubertal	27.35
Prepubertal	74.678
Prepubertal	172.3
Prepubertal	6.116
Prepubertal	38.66
Prepubertal	44.665
Prepubertal	71.565
Prepubertal	31.329
Prepubertal	91.591
Prepubertal	70.346
Prepubertal	47.726
Prepubertal	97.431
Prepubertal	49.054
Prepubertal	63.02
Prepubertal	72.759
Prepubertal	50.389
Prepubertal	46.931
Prepubertal	88.727
Prepubertal	29.291
Prepubertal	51.009
Prepubertal	127.57
Prepubertal	79.875
Prepubertal	93.4
Prepubertal	133.73
Prepubertal	98.366
Prepubertal	106.5
Prepubertal	153.43
Prepubertal	116
Prepubertal	42.93
Prepubertal	101.31
Prepubertal	78.465
Prepubertal	174.09
Prepubertal	114.38
Prepubertal	37.569
Prepubertal	70.463
Prepubertal	156.95
Prepubertal	91.922
Prepubertal	72.759
Prepubertal	168.52
Prepubertal	48.122
Prepubertal	87.166
Prepubertal	132.51
Prepubertal	163.14
Prepubertal	86.634
Prepubertal	142.22
Prepubertal	101.14
Prepubertal	139.86
Prepubertal	64.44
Prepubertal	162.47
Prepubertal	128.66
Prepubertal	82.648
Prepubertal	85.601
Prepubertal	80.789
Prepubertal	75.069
Prepubertal	123.15
Prepubertal	86.673
Prepubertal	90
Prepubertal	139.51
Prepubertal	102.53
Prepubertal	161.57
Prepubertal	75.203
Prepubertal	101.31
Prepubertal	24.963
Prepubertal	77.638
Prepubertal	96.71
Prepubertal	11.31
Prepubertal	9.189
Prepubertal	22.694
Prepubertal	17.526
Prepubertal	89.363
Prepubertal	46.273
Prepubertal	83.191
Prepubertal	112.93
Prepubertal	70.56
Prepubertal	27.78
Prepubertal	150.46
Prepubertal	27.474
Prepubertal	3.522
Prepubertal	137.49
Prepubertal	128.03
Prepubertal	88.238
Prepubertal	37.349
Prepubertal	91.548
Prepubertal	58.815
Prepubertal	147.57
Prepubertal	105.07
Prepubertal	88.21
Prepubertal	71.003
Prepubertal	119.98
Prepubertal	121.76
Prepubertal	154.65
Prepubertal	16.189
Prepubertal	83.118
Prepubertal	165.22
Prepubertal	111.8
Prepubertal	136.08
Prepubertal	105.61
Prepubertal	156.97
Prepubertal	148.57
Prepubertal	89.091
Prepubertal	136.4
Prepubertal	131.79
Prepubertal	25.589
Prepubertal	104.04
Prepubertal	144.46
Prepubertal	2.045
Prepubertal	93.094
Prepubertal	30.141
Prepubertal	162.5
Prepubertal	135
Prepubertal	94.97
Prepubertal	68.523
Prepubertal	1.45
Prepubertal	27.897
Prepubertal	114.57
Prepubertal	156.45
Prepubertal	61.004
Prepubertal	106.26
Prepubertal	53.531
Prepubertal	29.219
Prepubertal	151.29
Prepubertal	107.97
Prepubertal	150.4
Prepubertal	39.958
Prepubertal	60.255
Prepubertal	130.1
Prepubertal	68.749
Prepubertal	26.565
Prepubertal	43.394
Prepubertal	107.97
Prepubertal	79.875
Prepubertal	115.77
Prepubertal	157.83
Prepubertal	64.398
Prepubertal	93.468
Prepubertal	22.109
Prepubertal	107.72
Prepubertal	155.43
Prepubertal	135
Prepubertal	32.574
Prepubertal	90
Prepubertal	117.26
Prepubertal	141.89
Prepubertal	172.41
Prepubertal	1.469
Prepubertal	141.34
Prepubertal	100.84
Prepubertal	123.69
Prepubertal	84.644
Prepubertal	162.18
Prepubertal	125.17
Prepubertal	38.928
Prepubertal	38.991
Prepubertal	109.03
Prepubertal	152.06
Prepubertal	157.83
Prepubertal	62.65
Prepubertal	163.2
Prepubertal	32.619
Prepubertal	113.84
Prepubertal	179.08
Prepubertal	159.44
Prepubertal	53.13
Prepubertal	158.5
Prepubertal	107.82
Prepubertal	13.627
Prepubertal	86.532
Prepubertal	75.174
Prepubertal	145.49
Prepubertal	64.359
Prepubertal	144.21
Prepubertal	13.134
Prepubertal	122.74
Prepubertal	65.772
Prepubertal	173.66
Prepubertal	120.58
Prepubertal	173.57
Prepubertal	175.33
Prepubertal	90
Prepubertal	139.09
Prepubertal	71.792
Prepubertal	122.38
Prepubertal	166.61
Prepubertal	119.74
Prepubertal	124.33
Prepubertal	111.25
Prepubertal	42.274
Prepubertal	105.59
Prepubertal	111.45
Prepubertal	87.563
Prepubertal	131.05
Prepubertal	59.452
Prepubertal	104.47
Prepubertal	117.76
Prepubertal	105.83
Prepubertal	86.906
Prepubertal	155.1
Prepubertal	4.97
Prepubertal	107.65
Prepubertal	157.48
Prepubertal	156.67
Prepubertal	142.7
Prepubertal	107.45
Prepubertal	165.72
Prepubertal	163.07
Prepubertal	129.61
Prepubertal	35.838
Prepubertal	164.58
Prepubertal	59.036
Prepubertal	114.1
Prepubertal	111.28
Prepubertal	158.2
Prepubertal	146.31
Prepubertal	109.75
Prepubertal	171.63
Prepubertal	31.827
Prepubertal	57.995
Prepubertal	167.69
Prepubertal	165.58
Prepubertal	154
Prepubertal	128.85
Prepubertal	16.049
Prepubertal	93.691
Prepubertal	88.21
Prepubertal	114.26
Prepubertal	76.472
Prepubertal	146.98
Prepubertal	104.42
Prepubertal	150.75
Prepubertal	97.907
Prepubertal	8.881
Prepubertal	9.462
Prepubertal	140.79
Prepubertal	145.01
Prepubertal	156.3
Prepubertal	100.2
Prepubertal	2.862
Prepubertal	113.2
Prepubertal	141.23
Prepubertal	116.87
Prepubertal	116.15
Prepubertal	151.11
Prepubertal	174.29
Prepubertal	59.036
Prepubertal	90
Prepubertal	136.4
Prepubertal	104.95
Prepubertal	174.69
Prepubertal	159.9
Prepubertal	141.22
Prepubertal	135.35
Prepubertal	48.991
Prepubertal	127.57
Prepubertal	117.22
Prepubertal	32.005
Prepubertal	115.02
Prepubertal	135
Prepubertal	111.71
Prepubertal	88.531
Prepubertal	28.61
Prepubertal	35.972
Prepubertal	51.116
Prepubertal	96.87
Prepubertal	139.09
Prepubertal	112.62
Prepubertal	88.091
Prepubertal	95.528
Prepubertal	121.76
Prepubertal	104.04
Prepubertal	141.95
Prepubertal	109.5
Prepubertal	92.291
Prepubertal	127.35
Prepubertal	137.08
Prepubertal	120.26
Prepubertal	120.07
Prepubertal	71.565
Prepubertal	45.881
Prepubertal	131.33
Prepubertal	132.51
Prepubertal	61.074
Prepubertal	138.12
Prepubertal	107.35
Prepubertal	62.56
Prepubertal	119.36
Prepubertal	2.603
Prepubertal	67.38
Prepubertal	148.54
Prepubertal	108.8
Prepubertal	106.11
Prepubertal	69.305
Prepubertal	127.94
Prepubertal	167.16
Prepubertal	52.907
Prepubertal	112.07
Prepubertal	4.764
Prepubertal	78.69
Prepubertal	98.653
Prepubertal	109.54
Prepubertal	128.66
Prepubertal	178.88
Prepubertal	135.73
Prepubertal	69.656
Prepubertal	0
Prepubertal	114.51
Prepubertal	104.04
Prepubertal	27.759
Prepubertal	98.616
Prepubertal	118.61
Prepubertal	79.315
Prepubertal	98.616
Prepubertal	105.83
Prepubertal	133.32
Prepubertal	147.62
Prepubertal	12.995
Prepubertal	86.532
Prepubertal	103.09
Prepubertal	123.92
Prepubertal	146.61
Prepubertal	144.69
Prepubertal	96.34
Prepubertal	55.008
Prepubertal	161.57
Prepubertal	90
Prepubertal	127.23
Prepubertal	139.76
Prepubertal	28.217
Prepubertal	125.54
Prepubertal	27.35
Prepubertal	111.8
Prepubertal	66.371
Prepubertal	99.246
Prepubertal	93.814
Prepubertal	12.995
Prepubertal	109.92
Prepubertal	3.691
Prepubertal	4.289
Prepubertal	121.72
Prepubertal	41.73
Prepubertal	90
Prepubertal	150.46
Prepubertal	132.83
Prepubertal	131.63
Prepubertal	100.44
Prepubertal	150.49
Prepubertal	28.768
Prepubertal	41.424
Prepubertal	6.71
Prepubertal	103.63
Prepubertal	29.055
Prepubertal	152.53
Prepubertal	124.59
Prepubertal	27.35
Prepubertal	146.07
Prepubertal	120.85
Prepubertal	12.095
Prepubertal	113.4
Prepubertal	128.37
Prepubertal	118.39
Prepubertal	0.868
Prepubertal	147.26
Prepubertal	119.05
Prepubertal	141.58
Prepubertal	122.11
Prepubertal	162.07
Prepubertal	92.961
Prepubertal	109.75
Prepubertal	13.761
Prepubertal	145.3
Prepubertal	99.527
Prepubertal	111.19
Prepubertal	21.801
Prepubertal	144.16
Prepubertal	16.504
Prepubertal	97.472
Prepubertal	13.627
Prepubertal	119.2
Prepubertal	72.553
Prepubertal	120.96
Prepubertal	92.322
Prepubertal	168.69
Prepubertal	119.88
Prepubertal	124.19
Prepubertal	166.29
Prepubertal	112.22
Prepubertal	176.1
Prepubertal	48.652
Prepubertal	174.69
Prepubertal	94.635
Prepubertal	104.86
Prepubertal	104.74
Prepubertal	78.551
Prepubertal	78.69
Prepubertal	87.274
Prepubertal	100.3
Prepubertal	158.46
Prepubertal	164.05
Prepubertal	85.389
Prepubertal	85.533
Prepubertal	84.289
Prepubertal	120.96
Prepubertal	89.449
Prepubertal	62.784
Prepubertal	90
Prepubertal	64.44
Prepubertal	78.311
Prepubertal	90
Prepubertal	43.727
Prepubertal	58.736
Prepubertal	16.557
Prepubertal	151.86
Prepubertal	85.236
Prepubertal	14.47
Prepubertal	153.43
Prepubertal	171.87
Prepubertal	28.301
Prepubertal	137.56
Prepubertal	103.13
Prepubertal	50.711
Prepubertal	98.366
Prepubertal	12.529
Prepubertal	43.636
Prepubertal	97.989
Prepubertal	164.05
Prepubertal	90
Prepubertal	85.764
Prepubertal	97.943
Prepubertal	174.96
Prepubertal	71.114
Prepubertal	24.59
Prepubertal	122.47
Prepubertal	121.22
Prepubertal	107.55
Prepubertal	85.601
Prepubertal	142.07
Prepubertal	109.21
Prepubertal	116.22
Prepubertal	1.79
Prepubertal	78.366
Prepubertal	62.241
Prepubertal	118.3
Prepubertal	123.34
Prepubertal	118.71
Prepubertal	16.113
Prepubertal	102.41
Prepubertal	67.203
Prepubertal	130.86
Prepubertal	87.397
Prepubertal	127.15
Prepubertal	65.854
Prepubertal	102.43
Prepubertal	107.47
Prepubertal	150.83
Prepubertal	45
Prepubertal	82.569
Prepubertal	66.801
Prepubertal	77.276
Prepubertal	102.8
Prepubertal	119.74
Prepubertal	49.028
Prepubertal	103.19
Prepubertal	68.199
Prepubertal	140.95
Prepubertal	135
Prepubertal	80.538
Prepubertal	74.291
Prepubertal	33.69
Prepubertal	124.48
Prepubertal	14.036
Prepubertal	77.619
Prepubertal	75.964
Prepubertal	84.289
Prepubertal	112.62
Prepubertal	150.26
Prepubertal	32.905
Prepubertal	109.03
Prepubertal	141.71
Prepubertal	2.545
Prepubertal	178.09
Prepubertal	80.91
Prepubertal	161.57
Prepubertal	45.785
Prepubertal	88.363
Prepubertal	166.68
Prepubertal	113.63
Prepubertal	88.755
Prepubertal	104.93
Prepubertal	49.764
Prepubertal	75.579
Prepubertal	37.504
Prepubertal	108.43
Prepubertal	103.57
Prepubertal	66.949
Prepubertal	1.66
Prepubertal	169.64
Prepubertal	6.009
Prepubertal	158.96
Prepubertal	14.534
Prepubertal	97.765
Prepubertal	38.047
Prepubertal	178.6
Prepubertal	5.492
Prepubertal	94.399
Prepubertal	156.37
Prepubertal	104.57
Prepubertal	0
Prepubertal	161.81
Prepubertal	13.158
Prepubertal	87.436
Prepubertal	124.99
Prepubertal	129.81
Prepubertal	72.646
Prepubertal	155.22
Prepubertal	116.57
Prepubertal	104.32
Prepubertal	143.62
Prepubertal	76.504
Prepubertal	109.98
Prepubertal	110.81
Prepubertal	90
Prepubertal	129.69
Prepubertal	35.181
Prepubertal	151.31
Prepubertal	2.322
Prepubertal	10.84
Prepubertal	100.62
Prepubertal	119.05
Prepubertal	85.515
Prepubertal	57.848
Prepubertal	94.399
Prepubertal	90.585
Prepubertal	71.241
Prepubertal	141.95
Prepubertal	77.905
Prepubertal	9.462
Prepubertal	89.029
Prepubertal	97.472
Prepubertal	23.749
Prepubertal	92.291
Prepubertal	3.576
Prepubertal	14.421
Prepubertal	132.06
Prepubertal	163.18
Prepubertal	124.11
Prepubertal	102.34
Prepubertal	97.386
Prepubertal	171.07
Prepubertal	80.248
Prepubertal	72.072
Prepubertal	147.26
Prepubertal	74.055
Prepubertal	101.63
Prepubertal	155.56
Prepubertal	176.82
Prepubertal	117.41
Prepubertal	5.08
Prepubertal	122.64
Prepubertal	45
Prepubertal	124.7
Prepubertal	11.31
Prepubertal	105.95
Prepubertal	69.821
Prepubertal	116.16
Prepubertal	141.34
Prepubertal	120.07
Prepubertal	51.633
Prepubertal	66.038
Prepubertal	84.806
Prepubertal	71.761
Prepubertal	77.11
Prepubertal	130.88
Prepubertal	97.595
Prepubertal	81.347
Prepubertal	144.29
Prepubertal	138.37
Prepubertal	81.573
Prepubertal	96.633
Prepubertal	20.113
Prepubertal	113.29
Prepubertal	173.48
Prepubertal	26.565
Prepubertal	90
Prepubertal	37.117
Prepubertal	106.14
Prepubertal	25.974
Prepubertal	131.19
Prepubertal	0
Prepubertal	0
Prepubertal	8.746
Prepubertal	7.214
Prepubertal	132.88
Prepubertal	89.39
Prepubertal	116.57
Prepubertal	101.94
Prepubertal	147.99
Prepubertal	128.85
Prepubertal	71.565
Prepubertal	80.272
Prepubertal	126.87
Prepubertal	143.62
Prepubertal	141.01
Prepubertal	52.125
Prepubertal	140.44
Prepubertal	66.371
Prepubertal	132.18
Prepubertal	5.711
Prepubertal	76.827
Prepubertal	86.055
Prepubertal	94.086
Prepubertal	129.56
Prepubertal	11.768
Prepubertal	90.531
Prepubertal	121.83
Prepubertal	68.199
Prepubertal	175.17
Prepubertal	151.31
Prepubertal	169.62
Prepubertal	86.009
Prepubertal	61.991
Prepubertal	88.568
Prepubertal	93.468
Prepubertal	107.53
Prepubertal	151.39
Prepubertal	97.524
Prepubertal	129.47
Prepubertal	78.69
Prepubertal	124.44
Prepubertal	93.122
Prepubertal	110.41
Prepubertal	34.114
Prepubertal	110.99
Prepubertal	84.012
Prepubertal	3.271
Prepubertal	108.18
Prepubertal	13.57
Prepubertal	99.728
Prepubertal	70.346
Prepubertal	168.69
Prepubertal	63.435
Prepubertal	86.987
Prepubertal	118.37
Prepubertal	152.78
Prepubertal	132.88
Prepubertal	76.264
Prepubertal	87.064
Prepubertal	59.967
Prepubertal	171.47
Prepubertal	15.068
Prepubertal	164.05
Prepubertal	113.96
Prepubertal	76.884
Prepubertal	120.26
Prepubertal	111.8
Prepubertal	83.83
Prepubertal	165.53
Prepubertal	162.65
Prepubertal	73.811
Prepubertal	6.52
Prepubertal	3.814
Prepubertal	98.842
Prepubertal	105.42
Prepubertal	84.094
Prepubertal	97.125
Prepubertal	3.504
Prepubertal	156.19
Prepubertal	108.92
Prepubertal	119.98
Prepubertal	92.083
Prepubertal	81.995
Prepubertal	177.61
Prepubertal	75.735
Prepubertal	113.2
Prepubertal	125.39
Prepubertal	96.766
Prepubertal	137.82
Prepubertal	133.67
Prepubertal	90
Prepubertal	81.573
Prepubertal	7.431
Prepubertal	117.18
Prepubertal	2.603
Prepubertal	83.48
Prepubertal	154.23
Prepubertal	149.3
Prepubertal	106.7
Prepubertal	52.306
Prepubertal	108.43
Prepubertal	175.6
Prepubertal	11.547
Prepubertal	101.63
Prepubertal	101.13
Prepubertal	57.465
Prepubertal	17.928
Prepubertal	91.591
Prepubertal	82.875
Prepubertal	122.7
Prepubertal	102.34
Prepubertal	45
Prepubertal	36.027
Prepubertal	114.44
Prepubertal	100.62
Prepubertal	32.661
Prepubertal	115.87
Prepubertal	53.531
Prepubertal	102.01
Prepubertal	2.121
Prepubertal	111.8
Prepubertal	105.64
Prepubertal	125.31
Prepubertal	157.56
Prepubertal	81.634
Prepubertal	118.89
Prepubertal	57.724
Prepubertal	151.39
Prepubertal	85.236
Prepubertal	137.6
Prepubertal	129.56
Prepubertal	64.231
Prepubertal	155.22
Prepubertal	88.877
Prepubertal	59.744
Prepubertal	73.61
Prepubertal	90.909
Prepubertal	38.66
Prepubertal	50.528
Prepubertal	10.408
Prepubertal	19.026
Prepubertal	85.764
Prepubertal	130.24
Prepubertal	87.797
Prepubertal	42.709
Prepubertal	167.12
Prepubertal	78.465
Prepubertal	88.807
Prepubertal	167.28
Prepubertal	62.152
Prepubertal	91.375
Prepubertal	53.673
Prepubertal	42.797
Prepubertal	126.47
Prepubertal	1.569
Prepubertal	106.7
Prepubertal	160.02
Prepubertal	73.009
Prepubertal	140.44
Prepubertal	128.66
Prepubertal	46.397
Prepubertal	140.19
Prepubertal	100.05
Prepubertal	0
Prepubertal	39.644
Prepubertal	8.366
Prepubertal	157.52
Prepubertal	158.14
Prepubertal	110.45
Prepubertal	160.22
Prepubertal	114.9
Prepubertal	86.348
Prepubertal	136.12
Prepubertal	85.314
Prepubertal	38.66
Prepubertal	88.668
Prepubertal	163.38
Prepubertal	15.376
Prepubertal	14.036
Prepubertal	75.53
Prepubertal	161.92
Prepubertal	93.18
Prepubertal	93.122
Prepubertal	12.339
Prepubertal	95.906
Prepubertal	156.04
Prepubertal	91.888
Prepubertal	3.122
Prepubertal	62.152
Prepubertal	61.699
Prepubertal	22.681
Prepubertal	80.69
Prepubertal	76.43
Prepubertal	166.87
Prepubertal	178.32
Prepubertal	19.026
Prepubertal	116.85
Prepubertal	6.442
Prepubertal	94.151
Prepubertal	158.33
Prepubertal	94.635
Prepubertal	138.37
Prepubertal	146.82
Prepubertal	38.047
Prepubertal	96.17
Prepubertal	113.57
Prepubertal	81.119
Prepubertal	98.13
Prepubertal	123.69
Prepubertal	117.76
Prepubertal	157.43
Prepubertal	136.55
Prepubertal	177.71
Prepubertal	125.36
Prepubertal	99.549
Prepubertal	30.651
Prepubertal	74.197
Prepubertal	2.386
Prepubertal	177.51
Prepubertal	123.23
Prepubertal	160.24
Prepubertal	63.8
Prepubertal	79.824
Prepubertal	118.81
Prepubertal	159.68
Prepubertal	127.72
Prepubertal	173.21
Prepubertal	144.61
Prepubertal	29.745
Prepubertal	148.82
Prepubertal	102.09
Prepubertal	127.12
Prepubertal	94.764
Prepubertal	47.862
Prepubertal	142
Prepubertal	67.166
Prepubertal	56.31
Prepubertal	53.973
Prepubertal	19.537
Prepubertal	30.7
Prepubertal	70.821
Prepubertal	132.8
Prepubertal	175.24
Prepubertal	75.964
Prepubertal	94.086
Prepubertal	167.32
Prepubertal	8.297
Prepubertal	85.914
Prepubertal	112.62
Prepubertal	126.25
Prepubertal	100.65
Prepubertal	154.23
Prepubertal	128.4
Prepubertal	126.87
Prepubertal	90
Prepubertal	69.228
Prepubertal	124.59
Prepubertal	80.754
Prepubertal	30.069
Prepubertal	56.659
Prepubertal	178.26
Prepubertal	166.7
Prepubertal	83.29
Prepubertal	142.13
Prepubertal	110.15
Prepubertal	113.96
Prepubertal	82.304
Prepubertal	139.66
Prepubertal	120.84
Prepubertal	88.866
Prepubertal	110.27
Prepubertal	53.746
Prepubertal	121.48
Prepubertal	140.27
Prepubertal	116.57
Prepubertal	10.125
Prepubertal	6.242
Prepubertal	91.193
Prepubertal	147.34
Prepubertal	115.71
Prepubertal	154.16
Prepubertal	137.86
Prepubertal	153.43
Prepubertal	155.45
Prepubertal	150.26
Prepubertal	175.74
Prepubertal	165.16
Prepubertal	165.07
Prepubertal	104.83
Prepubertal	161.94
Prepubertal	114.33
Prepubertal	122.35
Prepubertal	81.87
Prepubertal	77.845
Prepubertal	101
Prepubertal	121.26
Prepubertal	169.29
Prepubertal	152.32
Prepubertal	177.34
Prepubertal	124.82
Prepubertal	123.2
Prepubertal	100.41
Prepubertal	125.91
Prepubertal	115.29
Prepubertal	133.83
Prepubertal	135.86
Prepubertal	95.947
Prepubertal	173.29
Prepubertal	123.98
Prepubertal	87.455
Prepubertal	159.89
Prepubertal	142.13
Prepubertal	130.36
Prepubertal	137.39
Prepubertal	164.05
Prepubertal	102.2
Prepubertal	121.65
Prepubertal	165.53
Prepubertal	125.66
Prepubertal	132.88
Prepubertal	149.42
Prepubertal	152.35
Prepubertal	149.86
Prepubertal	24.624
Prepubertal	158.73
Prepubertal	132.27
Prepubertal	116.9
Prepubertal	99.462
Prepubertal	107.97
Prepubertal	128.66
Prepubertal	114.44
Prepubertal	105.26
Prepubertal	150.46
Prepubertal	153.43
Prepubertal	176.19
Prepubertal	154.98
Prepubertal	128.66
Prepubertal	40.236
Prepubertal	141.34
Prepubertal	124.11
Prepubertal	159.78
Prepubertal	3.945
Prepubertal	135.59
Prepubertal	148.78
Prepubertal	160.77
Prepubertal	120.32
Prepubertal	171.63
Prepubertal	105.95
Prepubertal	113.5
Prepubertal	178.83
Prepubertal	130.6
Prepubertal	108.43
Prepubertal	146.89
Prepubertal	167.47
Prepubertal	131.05
Prepubertal	161.03
Prepubertal	115.71
Prepubertal	0
Prepubertal	138.24
Prepubertal	4.086
Prepubertal	116.57
Prepubertal	108.43
Prepubertal	120.17
Prepubertal	97.989
Prepubertal	149.86
Prepubertal	128.91
Prepubertal	83.66
Prepubertal	164.48
Prepubertal	83.66
Prepubertal	137.68
Prepubertal	161.11
Prepubertal	120.53
Prepubertal	99.728
Prepubertal	20.323
Prepubertal	132.8
Prepubertal	83.66
Prepubertal	129.17
Prepubertal	13.815
Prepubertal	103.13
Prepubertal	137.39
Prepubertal	93.576
Prepubertal	84.644
Prepubertal	74.554
Prepubertal	80.838
Prepubertal	154.23
Prepubertal	101
Prepubertal	104.04
Prepubertal	119.54
Prepubertal	95.356
Prepubertal	34.287
Prepubertal	105.12
Prepubertal	145.36
Prepubertal	137.91
Prepubertal	139.4
Prepubertal	164.81
Prepubertal	153.43
Prepubertal	124.08
Prepubertal	131.94
Prepubertal	146.82
Prepubertal	22.109
Prepubertal	97.352
Prepubertal	98.13
Prepubertal	128.66
Prepubertal	155.56
Prepubertal	80.538
Prepubertal	150.64
Prepubertal	123.69
Prepubertal	157.85
Prepubertal	177.66
Prepubertal	169.99
Prepubertal	170.46
Prepubertal	90
Prepubertal	87.064
Prepubertal	12.724
Prepubertal	106.7
Prepubertal	106.06
Prepubertal	119.54
Prepubertal	176.13
Prepubertal	38.991
Prepubertal	148.57
Prepubertal	155.73
Prepubertal	61.189
Prepubertal	174.51
Prepubertal	103.17
Prepubertal	148.74
Prepubertal	149.53
Prepubertal	152.05
Prepubertal	91.975
Prepubertal	83.517
Prepubertal	105.59
Prepubertal	178.41
Prepubertal	166.76
Prepubertal	152.24
Prepubertal	122.97
Prepubertal	126.16
Prepubertal	1.818
Prepubertal	126.25
Prepubertal	111.19
Prepubertal	3.367
Prepubertal	15.945
Prepubertal	125.13
Prepubertal	135
Prepubertal	93.094
Prepubertal	108.68
Prepubertal	95.08
Prepubertal	103.5
Prepubertal	136.97
Prepubertal	98.973
Prepubertal	29.899
Prepubertal	141.25
Prepubertal	106.7
Prepubertal	174.64
Prepubertal	125.42
Prepubertal	139.01
Prepubertal	119.86
Prepubertal	103.32
Prepubertal	112.19
Prepubertal	22.932
Prepubertal	67.521
Prepubertal	101.82
Prepubertal	113.96
Prepubertal	138.81
Prepubertal	150.46
Prepubertal	52.524
Prepubertal	112.48
Prepubertal	49.289
Prepubertal	150.26
Prepubertal	155.1
Prepubertal	117.46
Prepubertal	120.96
Prepubertal	10.539
Prepubertal	144.34
Prepubertal	126.63
Prepubertal	110.96
Prepubertal	132.27
Prepubertal	156.57
Prepubertal	119.58
Prepubertal	163.01
Prepubertal	101.47
Prepubertal	176.89
Prepubertal	138.24
Prepubertal	109.06
Prepubertal	136.33
Prepubertal	87.797
Prepubertal	133.78
Prepubertal	121.36
Prepubertal	98.973
Prepubertal	178.85
Prepubertal	153.43
Prepubertal	93.27
Prepubertal	136.83
Prepubertal	115.35
Prepubertal	171.16
Prepubertal	41.634
Prepubertal	56.31
Prepubertal	125.75
Prepubertal	56.611
Prepubertal	111.25
Prepubertal	60.255
Prepubertal	126.66
Prepubertal	174.64
Prepubertal	162.47
Prepubertal	117.7
Prepubertal	139.48
Prepubertal	73.909
Prepubertal	96.953
Prepubertal	119.43
Prepubertal	156.16
Prepubertal	110.92
Prepubertal	106.7
Prepubertal	100.3
Prepubertal	17.969
Prepubertal	136.12
Prepubertal	41.987
Prepubertal	165.7
Prepubertal	94.014
Prepubertal	96.116
Prepubertal	22.166
Prepubertal	178.03
Prepubertal	111.7
Prepubertal	116.18
Prepubertal	164.62
Prepubertal	91.79
Prepubertal	140.83
Prepubertal	76.264
Prepubertal	115.91
Prepubertal	88.091
Prepubertal	5.389
Prepubertal	104.04
Prepubertal	125.71
Prepubertal	147.99
Prepubertal	165.65
Prepubertal	168.31
Prepubertal	115.2
Prepubertal	166.43
Prepubertal	167.91
Prepubertal	34.592
Prepubertal	69.146
Prepubertal	103.24
Prepubertal	144.46
Prepubertal	137.49
Prepubertal	128.33
Prepubertal	116.57
Prepubertal	118.81
Prepubertal	62.049
Prepubertal	14.744
Prepubertal	34.439
Prepubertal	86.634
Prepubertal	92.01
Prepubertal	123.15
Prepubertal	159.72
Prepubertal	101.69
Prepubertal	143.43
Prepubertal	125.71
Prepubertal	0
Prepubertal	117.12
Prepubertal	84.289
Prepubertal	102.8
Prepubertal	157.29
Prepubertal	107.82
Prepubertal	132.51
Prepubertal	95.042
Prepubertal	151.48
Prepubertal	80.311
Prepubertal	163.3
Prepubertal	7.125
Prepubertal	31.264
Prepubertal	67.834
Prepubertal	21.448
Prepubertal	96.52
Prepubertal	5.44
Prepubertal	145.49
Prepubertal	5.043
Prepubertal	130.6
Prepubertal	130.43
Prepubertal	73.811
Prepubertal	143.13
Prepubertal	101.31
Prepubertal	141.34
Prepubertal	152.18
Prepubertal	95.356
Prepubertal	76.373
Prepubertal	146.31
Prepubertal	112.38
Prepubertal	64.799
Prepubertal	158.75
Prepubertal	104.31
Prepubertal	104.04
Prepubertal	135
Prepubertal	82.057
Prepubertal	97.765
Prepubertal	25.201
Prepubertal	108.43
Prepubertal	141.34
Prepubertal	125.97
Prepubertal	97.696
Prepubertal	164.58
Prepubertal	28.926
Prepubertal	103.71
Prepubertal	74.055
Prepubertal	112.93
Prepubertal	107.22
Prepubertal	144.29
Prepubertal	117.65
Prepubertal	86.906
Prepubertal	120.47
Prepubertal	173.83
Prepubertal	119.54
Prepubertal	75.217
Prepubertal	70.866
Prepubertal	35.91
Prepubertal	102.88
Prepubertal	106.86
Prepubertal	80.538
Prepubertal	101.31
Prepubertal	86.634
Prepubertal	105.95
Prepubertal	129.56
Prepubertal	69.814
Prepubertal	84.806
Prepubertal	116.57
Prepubertal	90
Prepubertal	108.43
Prepubertal	99.926
Prepubertal	112.75
Prepubertal	111.8
Prepubertal	90
Prepubertal	55.67
Prepubertal	81.87
Prepubertal	80.218
Prepubertal	84.806
Prepubertal	102.53
Prepubertal	176.63
Prepubertal	135.76
Prepubertal	82.147
Prepubertal	126.87
Prepubertal	104.17
Prepubertal	18.435
Prepubertal	149.93
Prepubertal	113.84
Prepubertal	160.71
Prepubertal	66.615
Prepubertal	102.72
Prepubertal	115.08
Prepubertal	58.627
Prepubertal	103.13
Prepubertal	54.638
Prepubertal	78.69
Prepubertal	70.253
Prepubertal	88.363
Prepubertal	5.711
Prepubertal	151.39
Prepubertal	17.103
Prepubertal	98.13
Prepubertal	120.85
Prepubertal	17.199
Prepubertal	130.76
Prepubertal	132.93
Prepubertal	70.974
Prepubertal	137.39
Prepubertal	114.83
Prepubertal	135.69
Prepubertal	106.61
Prepubertal	31.608
Prepubertal	162.8
Prepubertal	77.196
Prepubertal	34.287
Prepubertal	102.09
Prepubertal	36.607
Prepubertal	72.979
Prepubertal	81.254
Prepubertal	156.04
Prepubertal	108.06
Prepubertal	96.506
Prepubertal	167.64
Prepubertal	138.37
Prepubertal	101.69
Prepubertal	119.74
Prepubertal	161.57
Prepubertal	10.856
Prepubertal	102.68
Prepubertal	21.801
Prepubertal	47.726
Prepubertal	108.87
Prepubertal	165.58
Prepubertal	128.66
Prepubertal	158.2
Prepubertal	74.476
Prepubertal	142.85
Prepubertal	113.76
Prepubertal	66.194
Prepubertal	156.35
Prepubertal	97.125
Prepubertal	101.89
Prepubertal	114.9
[truncated: 445,776+ more rows]

## Sheet: Fig3.C
Age	Straightness
Menopausal	0.084593
Menopausal	0.10251
Menopausal	0.11715
Menopausal	0.13781
Menopausal	0.14167
Menopausal	0.15474
Menopausal	0.15576
Menopausal	0.16166
Menopausal	0.18283
Menopausal	0.18635
Menopausal	0.1876
Menopausal	0.21139
Menopausal	0.22142
Menopausal	0.22244
Menopausal	0.22479
Menopausal	0.22793
Menopausal	0.23078
Menopausal	0.23736
Menopausal	0.23746
Menopausal	0.23784
Menopausal	0.23989
Menopausal	0.25005
Menopausal	0.25638
Menopausal	0.26082
Menopausal	0.26808
Menopausal	0.26909
Menopausal	0.27082
Menopausal	0.2787
Menopausal	0.28062
Menopausal	0.28407
Menopausal	0.28707
Menopausal	0.28919
Menopausal	0.29058
Menopausal	0.29102
Menopausal	0.29371
Menopausal	0.29847
Menopausal	0.29899
Menopausal	0.2994
Menopausal	0.30112
Menopausal	0.30245
Menopausal	0.30293
Menopausal	0.30369
Menopausal	0.3073
Menopausal	0.30757
Menopausal	0.30852
Menopausal	0.30954
Menopausal	0.31034
Menopausal	0.31104
Menopausal	0.313
Menopausal	0.31636
Menopausal	0.32063
Menopausal	0.3249
Menopausal	0.32758
Menopausal	0.3301
Menopausal	0.33345
Menopausal	0.33353
Menopausal	0.33671
Menopausal	0.3369
Menopausal	0.3392
Menopausal	0.34119
Menopausal	0.34124
Menopausal	0.34171
Menopausal	0.34178
Menopausal	0.34433
Menopausal	0.34633
Menopausal	0.34867
Menopausal	0.34873
Menopausal	0.34992
Menopausal	0.35112
Menopausal	0.35125
Menopausal	0.35136
Menopausal	0.35235
Menopausal	0.35316
Menopausal	0.35531
Menopausal	0.35603
Menopausal	0.36129
Menopausal	0.36327
Menopausal	0.36424
Menopausal	0.3648
Menopausal	0.36559
Menopausal	0.36812
Menopausal	0.36823
Menopausal	0.36957
Menopausal	0.37113
Menopausal	0.37156
Menopausal	0.37526
Menopausal	0.3759
Menopausal	0.37649
Menopausal	0.3784
Menopausal	0.3787
Menopausal	0.38041
Menopausal	0.38121
Menopausal	0.3827
Menopausal	0.38385
Menopausal	0.38674
Menopausal	0.38761
Menopausal	0.38838
Menopausal	0.38965
Menopausal	0.39232
Menopausal	0.39343
Menopausal	0.39417
Menopausal	0.39523
Menopausal	0.39525
Menopausal	0.39561
Menopausal	0.39682
Menopausal	0.39691
Menopausal	0.39773
Menopausal	0.39837
Menopausal	0.3986
Menopausal	0.39872
Menopausal	0.39917
Menopausal	0.39963
Menopausal	0.40023
Menopausal	0.40367
Menopausal	0.40384
Menopausal	0.40497
Menopausal	0.40618
Menopausal	0.40756
Menopausal	0.40803
Menopausal	0.40906
Menopausal	0.40941
Menopausal	0.41011
Menopausal	0.41045
Menopausal	0.41169
Menopausal	0.41186
Menopausal	0.41203
Menopausal	0.41684
Menopausal	0.417
Menopausal	0.41848
Menopausal	0.41866
Menopausal	0.41906
Menopausal	0.4196
Menopausal	0.42035
Menopausal	0.42048
Menopausal	0.42117
Menopausal	0.42168
Menopausal	0.42175
Menopausal	0.42207
Menopausal	0.42237
Menopausal	0.42274
Menopausal	0.42341
Menopausal	0.42374
Menopausal	0.42387
Menopausal	0.42462
Menopausal	0.42479
Menopausal	0.42536
Menopausal	0.42601
Menopausal	0.42602
Menopausal	0.42606
Menopausal	0.42631
Menopausal	0.4264
Menopausal	0.42794
Menopausal	0.42795
Menopausal	0.42871
Menopausal	0.42882
Menopausal	0.42964
Menopausal	0.43006
Menopausal	0.43023
Menopausal	0.43044
Menopausal	0.43066
Menopausal	0.43112
Menopausal	0.43114
Menopausal	0.43137
Menopausal	0.43142
Menopausal	0.43188
Menopausal	0.43237
Menopausal	0.43299
Menopausal	0.43302
Menopausal	0.4333
Menopausal	0.43487
Menopausal	0.43503
Menopausal	0.43708
Menopausal	0.43745
Menopausal	0.44024
Menopausal	0.44051
Menopausal	0.44056
Menopausal	0.44164
Menopausal	0.44259
Menopausal	0.44367
Menopausal	0.4438
Menopausal	0.44435
Menopausal	0.44437
Menopausal	0.44522
Menopausal	0.44558
Menopausal	0.44596
Menopausal	0.44686
Menopausal	0.44698
Menopausal	0.44761
Menopausal	0.44765
Menopausal	0.44828
Menopausal	0.44842
Menopausal	0.44858
Menopausal	0.44902
Menopausal	0.44917
Menopausal	0.44945
Menopausal	0.44965
Menopausal	0.44987
Menopausal	0.45125
Menopausal	0.45225
Menopausal	0.4531
Menopausal	0.45311
Menopausal	0.45369
Menopausal	0.45441
Menopausal	0.45467
Menopausal	0.45469
Menopausal	0.45575
Menopausal	0.45589
Menopausal	0.45613
Menopausal	0.45658
Menopausal	0.45682
Menopausal	0.45689
Menopausal	0.45698
Menopausal	0.4577
Menopausal	0.45771
Menopausal	0.45841
Menopausal	0.4586
Menopausal	0.45961
Menopausal	0.46004
Menopausal	0.46036
Menopausal	0.46069
Menopausal	0.46144
Menopausal	0.46153
Menopausal	0.46155
Menopausal	0.46327
Menopausal	0.46473
Menopausal	0.46502
Menopausal	0.46502
Menopausal	0.46502
Menopausal	0.46561
Menopausal	0.46563
Menopausal	0.46668
Menopausal	0.46723
Menopausal	0.46756
Menopausal	0.46775
Menopausal	0.46784
Menopausal	0.46821
Menopausal	0.46822
Menopausal	0.46864
Menopausal	0.46915
Menopausal	0.46948
Menopausal	0.46984
Menopausal	0.46992
Menopausal	0.47027
Menopausal	0.47322
Menopausal	0.47554
Menopausal	0.47695
Menopausal	0.47705
Menopausal	0.47784
Menopausal	0.47794
Menopausal	0.47822
Menopausal	0.47918
Menopausal	0.48071
Menopausal	0.48119
Menopausal	0.48141
Menopausal	0.48149
Menopausal	0.48182
Menopausal	0.48213
Menopausal	0.48294
Menopausal	0.48318
Menopausal	0.4833
Menopausal	0.48461
Menopausal	0.48534
Menopausal	0.48565
Menopausal	0.48641
Menopausal	0.48647
Menopausal	0.48705
Menopausal	0.48731
Menopausal	0.48737
Menopausal	0.48776
Menopausal	0.48797
Menopausal	0.48844
Menopausal	0.48852
Menopausal	0.48901
Menopausal	0.48945
Menopausal	0.48984
Menopausal	0.49013
Menopausal	0.49065
Menopausal	0.49068
Menopausal	0.49123
Menopausal	0.49142
Menopausal	0.49204
Menopausal	0.49326
Menopausal	0.4935
Menopausal	0.49359
Menopausal	0.49383
Menopausal	0.49431
Menopausal	0.49504
Menopausal	0.49515
Menopausal	0.49574
Menopausal	0.49599
Menopausal	0.49603
Menopausal	0.49648
Menopausal	0.49705
Menopausal	0.4976
Menopausal	0.4976
Menopausal	0.49783
Menopausal	0.49859
Menopausal	0.49865
Menopausal	0.49889
Menopausal	0.49897
Menopausal	0.49897
Menopausal	0.49911
Menopausal	0.49966
Menopausal	0.50065
Menopausal	0.50107
Menopausal	0.50126
Menopausal	0.50233
Menopausal	0.50261
Menopausal	0.50266
Menopausal	0.50281
Menopausal	0.50286
Menopausal	0.50327
Menopausal	0.50449
Menopausal	0.50456
Menopausal	0.50503
Menopausal	0.50507
Menopausal	0.5053
Menopausal	0.50543
Menopausal	0.50544
Menopausal	0.50557
Menopausal	0.50571
Menopausal	0.50578
Menopausal	0.5061
Menopausal	0.50628
Menopausal	0.5063
Menopausal	0.50633
Menopausal	0.50691
Menopausal	0.50696
Menopausal	0.50755
Menopausal	0.50759
Menopausal	0.5077
Menopausal	0.5079
Menopausal	0.50791
Menopausal	0.50797
Menopausal	0.50834
Menopausal	0.50837
Menopausal	0.50861
Menopausal	0.50894
Menopausal	0.50965
Menopausal	0.50967
Menopausal	0.50968
Menopausal	0.51004
Menopausal	0.51047
Menopausal	0.51052
Menopausal	0.51065
Menopausal	0.51067
Menopausal	0.51074
Menopausal	0.51084
Menopausal	0.51105
Menopausal	0.51115
Menopausal	0.5114
Menopausal	0.51162
Menopausal	0.51172
Menopausal	0.512
Menopausal	0.51282
Menopausal	0.51286
Menopausal	0.51408
Menopausal	0.51432
Menopausal	0.5146
Menopausal	0.51487
Menopausal	0.51604
Menopausal	0.51697
Menopausal	0.51709
Menopausal	0.51876
Menopausal	0.51878
Menopausal	0.51893
Menopausal	0.51961
Menopausal	0.51964
Menopausal	0.52107
Menopausal	0.52119
Menopausal	0.52148
Menopausal	0.52149
Menopausal	0.5219
Menopausal	0.52193
Menopausal	0.52199
Menopausal	0.52215
Menopausal	0.52228
Menopausal	0.52257
Menopausal	0.5226
Menopausal	0.52323
Menopausal	0.52324
Menopausal	0.52339
Menopausal	0.52362
Menopausal	0.5241
Menopausal	0.52413
Menopausal	0.52442
Menopausal	0.52468
Menopausal	0.52496
Menopausal	0.52523
Menopausal	0.52539
Menopausal	0.52541
Menopausal	0.52564
Menopausal	0.52601
Menopausal	0.52602
Menopausal	0.52624
Menopausal	0.52659
Menopausal	0.52711
Menopausal	0.52719
Menopausal	0.52754
Menopausal	0.52766
Menopausal	0.52815
Menopausal	0.52832
Menopausal	0.52864
Menopausal	0.52866
Menopausal	0.52875
Menopausal	0.52917
Menopausal	0.52927
Menopausal	0.52998
Menopausal	0.53009
Menopausal	0.53026
Menopausal	0.53033
Menopausal	0.53039
Menopausal	0.53039
Menopausal	0.53071
Menopausal	0.53083
Menopausal	0.53101
Menopausal	0.53117
Menopausal	0.53126
Menopausal	0.53164
Menopausal	0.53168
Menopausal	0.53184
Menopausal	0.53276
Menopausal	0.53292
Menopausal	0.5332
Menopausal	0.53343
Menopausal	0.53401
Menopausal	0.53425
Menopausal	0.53431
Menopausal	0.53461
Menopausal	0.53475
Menopausal	0.53494
Menopausal	0.53547
Menopausal	0.53567
Menopausal	0.53652
Menopausal	0.53682
Menopausal	0.53685
Menopausal	0.53733
Menopausal	0.5376
Menopausal	0.53778
Menopausal	0.53792
Menopausal	0.53836
Menopausal	0.53843
Menopausal	0.5386
Menopausal	0.53877
Menopausal	0.53898
Menopausal	0.53939
Menopausal	0.53942
Menopausal	0.53971
Menopausal	0.53979
Menopausal	0.5401
Menopausal	0.54044
Menopausal	0.54064
Menopausal	0.54066
Menopausal	0.54108
Menopausal	0.5411
Menopausal	0.54134
Menopausal	0.5422
Menopausal	0.54256
Menopausal	0.54259
Menopausal	0.54272
Menopausal	0.54279
Menopausal	0.54286
Menopausal	0.54351
Menopausal	0.54374
Menopausal	0.54376
Menopausal	0.54455
Menopausal	0.545
Menopausal	0.54538
Menopausal	0.54545
Menopausal	0.54561
Menopausal	0.54569
Menopausal	0.54577
Menopausal	0.54597
Menopausal	0.54605
Menopausal	0.54628
Menopausal	0.54636
Menopausal	0.54662
Menopausal	0.54663
Menopausal	0.54677
Menopausal	0.54693
Menopausal	0.547
Menopausal	0.54731
Menopausal	0.54758
Menopausal	0.54769
Menopausal	0.54771
Menopausal	0.54816
Menopausal	0.54842
Menopausal	0.54852
Menopausal	0.54865
Menopausal	0.54896
Menopausal	0.54917
Menopausal	0.5496
Menopausal	0.54972
Menopausal	0.54999
Menopausal	0.55005
Menopausal	0.55014
Menopausal	0.55033
Menopausal	0.55035
Menopausal	0.5504
Menopausal	0.55044
Menopausal	0.5505
Menopausal	0.55134
Menopausal	0.55136
Menopausal	0.5515
Menopausal	0.55154
Menopausal	0.55172
Menopausal	0.55232
Menopausal	0.55241
Menopausal	0.55242
Menopausal	0.55247
Menopausal	0.55248
Menopausal	0.55274
Menopausal	0.55337
Menopausal	0.55339
Menopausal	0.55353
Menopausal	0.55368
Menopausal	0.55406
Menopausal	0.55407
Menopausal	0.55426
Menopausal	0.55474
Menopausal	0.55488
Menopausal	0.55507
Menopausal	0.55514
Menopausal	0.55544
Menopausal	0.55573
Menopausal	0.5558
Menopausal	0.55595
Menopausal	0.5562
Menopausal	0.55623
Menopausal	0.55634
Menopausal	0.55655
Menopausal	0.55662
Menopausal	0.55678
Menopausal	0.55687
Menopausal	0.55693
Menopausal	0.55715
Menopausal	0.55718
Menopausal	0.55747
Menopausal	0.55757
Menopausal	0.55763
Menopausal	0.55772
Menopausal	0.55791
Menopausal	0.55809
Menopausal	0.55819
Menopausal	0.55819
Menopausal	0.55824
Menopausal	0.55828
Menopausal	0.55844
Menopausal	0.55855
Menopausal	0.55861
Menopausal	0.55875
Menopausal	0.55895
Menopausal	0.55931
Menopausal	0.55952
Menopausal	0.55952
Menopausal	0.55962
Menopausal	0.55993
Menopausal	0.55996
Menopausal	0.56002
Menopausal	0.56007
Menopausal	0.56065
Menopausal	0.56076
Menopausal	0.5608
Menopausal	0.56085
Menopausal	0.56089
Menopausal	0.56091
Menopausal	0.56108
Menopausal	0.56122
Menopausal	0.56125
Menopausal	0.5613
Menopausal	0.56139
Menopausal	0.56153
Menopausal	0.56188
Menopausal	0.56193
Menopausal	0.56193
Menopausal	0.56257
Menopausal	0.56282
Menopausal	0.56298
Menopausal	0.5633
Menopausal	0.56343
Menopausal	0.56346
Menopausal	0.56349
Menopausal	0.56357
Menopausal	0.56368
Menopausal	0.5638
Menopausal	0.56384
Menopausal	0.56417
Menopausal	0.56433
Menopausal	0.5646
Menopausal	0.56473
Menopausal	0.56476
Menopausal	0.56489
Menopausal	0.56496
Menopausal	0.56503
Menopausal	0.56503
Menopausal	0.56508
Menopausal	0.56541
Menopausal	0.56553
Menopausal	0.56555
Menopausal	0.56557
Menopausal	0.56568
Menopausal	0.56581
Menopausal	0.56587
Menopausal	0.56626
Menopausal	0.5665
Menopausal	0.56697
Menopausal	0.56703
Menopausal	0.56713
Menopausal	0.56719
Menopausal	0.56734
Menopausal	0.56748
Menopausal	0.56774
Menopausal	0.56801
Menopausal	0.56805
Menopausal	0.56806
Menopausal	0.56809
Menopausal	0.56859
Menopausal	0.56865
Menopausal	0.56871
Menopausal	0.56882
Menopausal	0.56887
Menopausal	0.56901
Menopausal	0.5691
Menopausal	0.5692
Menopausal	0.56926
Menopausal	0.5694
Menopausal	0.5698
Menopausal	0.57021
Menopausal	0.57031
Menopausal	0.57064
Menopausal	0.57113
Menopausal	0.57121
Menopausal	0.57137
Menopausal	0.57138
Menopausal	0.57164
Menopausal	0.57196
Menopausal	0.57216
Menopausal	0.57217
Menopausal	0.57226
Menopausal	0.57233
Menopausal	0.57263
Menopausal	0.57295
Menopausal	0.57295
Menopausal	0.57305
Menopausal	0.5731
Menopausal	0.57313
Menopausal	0.57318
Menopausal	0.57325
Menopausal	0.57345
Menopausal	0.57354
Menopausal	0.57355
Menopausal	0.57358
Menopausal	0.57384
Menopausal	0.57439
Menopausal	0.57453
Menopausal	0.5748
Menopausal	0.57533
Menopausal	0.57533
Menopausal	0.57536
Menopausal	0.57553
Menopausal	0.57554
Menopausal	0.57556
Menopausal	0.57568
Menopausal	0.57583
Menopausal	0.57586
Menopausal	0.57588
Menopausal	0.57595
Menopausal	0.57598
Menopausal	0.57644
Menopausal	0.57644
Menopausal	0.57648
Menopausal	0.57662
Menopausal	0.57687
Menopausal	0.57693
Menopausal	0.5771
Menopausal	0.57732
Menopausal	0.57734
Menopausal	0.57734
Menopausal	0.57759
Menopausal	0.57774
Menopausal	0.57789
Menopausal	0.57813
Menopausal	0.57822
Menopausal	0.57823
Menopausal	0.57831
Menopausal	0.57832
Menopausal	0.57856
Menopausal	0.57877
Menopausal	0.57885
Menopausal	0.5789
Menopausal	0.57896
Menopausal	0.57912
Menopausal	0.57923
Menopausal	0.57926
Menopausal	0.57939
Menopausal	0.57954
Menopausal	0.57971
Menopausal	0.57993
Menopausal	0.57994
Menopausal	0.58011
Menopausal	0.58012
Menopausal	0.58024
Menopausal	0.58057
Menopausal	0.58061
Menopausal	0.58063
Menopausal	0.58089
Menopausal	0.58112
Menopausal	0.58131
Menopausal	0.58135
Menopausal	0.58144
Menopausal	0.58149
Menopausal	0.58162
Menopausal	0.58162
Menopausal	0.5817
Menopausal	0.58174
Menopausal	0.58178
Menopausal	0.58208
Menopausal	0.58215
Menopausal	0.58219
Menopausal	0.58258
Menopausal	0.58278
Menopausal	0.58278
Menopausal	0.5828
Menopausal	0.58283
Menopausal	0.58291
Menopausal	0.58333
Menopausal	0.58338
Menopausal	0.58346
Menopausal	0.58361
Menopausal	0.58362
Menopausal	0.5837
Menopausal	0.58386
Menopausal	0.58392
Menopausal	0.58404
Menopausal	0.58417
Menopausal	0.58439
Menopausal	0.58443
Menopausal	0.58474
Menopausal	0.5852
Menopausal	0.58528
Menopausal	0.58536
Menopausal	0.58556
Menopausal	0.58576
Menopausal	0.58582
Menopausal	0.58589
Menopausal	0.5859
Menopausal	0.58593
Menopausal	0.58606
Menopausal	0.58642
Menopausal	0.58689
Menopausal	0.58692
Menopausal	0.58692
Menopausal	0.58695
Menopausal	0.58705
Menopausal	0.58708
Menopausal	0.58712
Menopausal	0.58715
Menopausal	0.58733
Menopausal	0.58734
Menopausal	0.58744
Menopausal	0.58746
Menopausal	0.58755
Menopausal	0.58756
Menopausal	0.58766
Menopausal	0.58772
Menopausal	0.58798
Menopausal	0.58804
Menopausal	0.58805
Menopausal	0.58809
Menopausal	0.5881
Menopausal	0.58813
Menopausal	0.58816
Menopausal	0.58823
Menopausal	0.58872
Menopausal	0.58881
Menopausal	0.58899
Menopausal	0.58902
Menopausal	0.58912
Menopausal	0.58914
Menopausal	0.58914
Menopausal	0.58917
Menopausal	0.58924
Menopausal	0.58946
Menopausal	0.58958
Menopausal	0.58971
Menopausal	0.58976
Menopausal	0.58983
Menopausal	0.58992
Menopausal	0.59
Menopausal	0.59008
Menopausal	0.59014
Menopausal	0.59017
Menopausal	0.5903
Menopausal	0.5903
Menopausal	0.59033
Menopausal	0.59047
Menopausal	0.59064
Menopausal	0.59068
Menopausal	0.59081
Menopausal	0.59093
Menopausal	0.59099
Menopausal	0.591
Menopausal	0.59117
Menopausal	0.59152
Menopausal	0.59165
Menopausal	0.59169
Menopausal	0.59182
Menopausal	0.59188
Menopausal	0.59196
Menopausal	0.59207
Menopausal	0.59214
Menopausal	0.59224
Menopausal	0.59231
Menopausal	0.59247
Menopausal	0.59267
Menopausal	0.59281
Menopausal	0.59283
Menopausal	0.59301
Menopausal	0.59334
Menopausal	0.59342
Menopausal	0.59355
Menopausal	0.59381
Menopausal	0.59385
Menopausal	0.59393
Menopausal	0.59394
Menopausal	0.59403
Menopausal	0.59433
Menopausal	0.59436
Menopausal	0.59441
Menopausal	0.59457
Menopausal	0.59478
Menopausal	0.5948
Menopausal	0.59483
Menopausal	0.59485
Menopausal	0.59493
Menopausal	0.59504
Menopausal	0.59539
Menopausal	0.59543
Menopausal	0.59549
Menopausal	0.59559
Menopausal	0.59564
Menopausal	0.59573
Menopausal	0.59577
Menopausal	0.59585
Menopausal	0.5959
Menopausal	0.59591
Menopausal	0.59593
Menopausal	0.59599
Menopausal	0.59614
Menopausal	0.59622
Menopausal	0.5966
Menopausal	0.59661
Menopausal	0.59669
Menopausal	0.59673
Menopausal	0.59674
Menopausal	0.59676
Menopausal	0.59683
Menopausal	0.59692
Menopausal	0.59693
Menopausal	0.59713
Menopausal	0.59716
Menopausal	0.5974
Menopausal	0.59753
Menopausal	0.59759
Menopausal	0.59777
Menopausal	0.59785
Menopausal	0.59794
Menopausal	0.59804
Menopausal	0.59817
Menopausal	0.59832
Menopausal	0.59848
Menopausal	0.59852
Menopausal	0.5986
Menopausal	0.59866
Menopausal	0.59867
Menopausal	0.59877
Menopausal	0.59877
Menopausal	0.59904
Menopausal	0.59908
Menopausal	0.59911
Menopausal	0.59928
Menopausal	0.5993
Menopausal	0.5995
Menopausal	0.59951
Menopausal	0.59973
Menopausal	0.59975
Menopausal	0.59979
Menopausal	0.59989
Menopausal	0.60009
Menopausal	0.60014
Menopausal	0.60019
Menopausal	0.60027
Menopausal	0.60033
Menopausal	0.60053
Menopausal	0.6007
Menopausal	0.60093
Menopausal	0.60101
Menopausal	0.60108
Menopausal	0.60115
Menopausal	0.60121
Menopausal	0.6014
Menopausal	0.60143
Menopausal	0.60172
Menopausal	0.60174
Menopausal	0.6018
Menopausal	0.6018
Menopausal	0.60182
Menopausal	0.60189
Menopausal	0.60191
Menopausal	0.60194
Menopausal	0.602
Menopausal	0.60202
Menopausal	0.60224
Menopausal	0.60224
Menopausal	0.60228
Menopausal	0.6023
Menopausal	0.60231
Menopausal	0.60248
Menopausal	0.60262
Menopausal	0.60266
Menopausal	0.60271
Menopausal	0.60274
Menopausal	0.60274
Menopausal	0.60288
Menopausal	0.60297
Menopausal	0.60302
Menopausal	0.60307
Menopausal	0.60328
Menopausal	0.60365
Menopausal	0.60377
Menopausal	0.60386
Menopausal	0.60394
Menopausal	0.60402
Menopausal	0.60404
Menopausal	0.60436
Menopausal	0.60445
Menopausal	0.60449
Menopausal	0.6045
Menopausal	0.60465
Menopausal	0.60471
Menopausal	0.60472
Menopausal	0.60509
Menopausal	0.60514
Menopausal	0.6052
Menopausal	0.6052
Menopausal	0.60538
Menopausal	0.60558
Menopausal	0.60559
Menopausal	0.60576
Menopausal	0.60581
Menopausal	0.60583
Menopausal	0.60599
Menopausal	0.60604
Menopausal	0.60604
Menopausal	0.60622
Menopausal	0.6063
Menopausal	0.60639
Menopausal	0.60658
Menopausal	0.60662
Menopausal	0.60668
Menopausal	0.60696
Menopausal	0.607
Menopausal	0.607
Menopausal	0.60721
Menopausal	0.60723
Menopausal	0.60723
Menopausal	0.60752
Menopausal	0.60753
Menopausal	0.60761
Menopausal	0.60761
Menopausal	0.60766
Menopausal	0.60774
Menopausal	0.60777
Menopausal	0.60783
Menopausal	0.60792
Menopausal	0.60792
Menopausal	0.60798
Menopausal	0.60803
Menopausal	0.60825
Menopausal	0.60828
Menopausal	0.60829
Menopausal	0.60842
Menopausal	0.60849
Menopausal	0.60864
Menopausal	0.60865
Menopausal	0.60872
Menopausal	0.60892
Menopausal	0.60901
Menopausal	0.60918
Menopausal	0.60945
Menopausal	0.6095
Menopausal	0.6095
Menopausal	0.60953
Menopausal	0.60972
Menopausal	0.60976
Menopausal	0.60981
Menopausal	0.60986
Menopausal	0.60996
Menopausal	0.61006
Menopausal	0.6102
Menopausal	0.61026
Menopausal	0.61033
Menopausal	0.61039
Menopausal	0.61052
Menopausal	0.61054
Menopausal	0.6106
Menopausal	0.6107
Menopausal	0.61095
Menopausal	0.61097
Menopausal	0.61103
Menopausal	0.61103
Menopausal	0.61106
Menopausal	0.6111
Menopausal	0.6111
Menopausal	0.6112
Menopausal	0.61125
Menopausal	0.6113
Menopausal	0.6113
Menopausal	0.61137
Menopausal	0.61138
Menopausal	0.6114
Menopausal	0.6115
Menopausal	0.61159
Menopausal	0.61168
Menopausal	0.61173
Menopausal	0.61202
Menopausal	0.61211
Menopausal	0.61226
Menopausal	0.61231
Menopausal	0.61249
Menopausal	0.61271
Menopausal	0.61276
Menopausal	0.61297
Menopausal	0.61297
Menopausal	0.613
Menopausal	0.61306
Menopausal	0.61309
Menopausal	0.61327
Menopausal	0.61332
Menopausal	0.61334
Menopausal	0.61347
Menopausal	0.61372
Menopausal	0.61407
Menopausal	0.61415
Menopausal	0.61419
Menopausal	0.61422
Menopausal	0.61422
Menopausal	0.61427
Menopausal	0.61463
Menopausal	0.61474
Menopausal	0.61478
Menopausal	0.61484
Menopausal	0.61486
Menopausal	0.6149
Menopausal	0.61492
Menopausal	0.61507
Menopausal	0.61509
Menopausal	0.61518
Menopausal	0.61522
Menopausal	0.61534
Menopausal	0.61535
Menopausal	0.61536
Menopausal	0.61542
Menopausal	0.61544
Menopausal	0.61552
Menopausal	0.61555
Menopausal	0.61557
Menopausal	0.61558
Menopausal	0.61559
Menopausal	0.61564
Menopausal	0.61577
Menopausal	0.61604
Menopausal	0.61605
Menopausal	0.61611
Menopausal	0.61618
Menopausal	0.61635
Menopausal	0.6164
Menopausal	0.61655
Menopausal	0.61665
Menopausal	0.61678
Menopausal	0.61682
Menopausal	0.61696
Menopausal	0.61698
Menopausal	0.61724
Menopausal	0.61766
Menopausal	0.61779
Menopausal	0.61785
Menopausal	0.61787
Menopausal	0.618
Menopausal	0.6181
Menopausal	0.61815
Menopausal	0.61821
Menopausal	0.6183
Menopausal	0.61834
Menopausal	0.6184
Menopausal	0.61846
Menopausal	0.61851
Menopausal	0.61852
Menopausal	0.61853
Menopausal	0.61858
Menopausal	0.61868
Menopausal	0.61873
Menopausal	0.61874
Menopausal	0.61891
Menopausal	0.619
Menopausal	0.61902
Menopausal	0.61904
Menopausal	0.61911
Menopausal	0.61914
Menopausal	0.61929
Menopausal	0.61931
Menopausal	0.6194
Menopausal	0.6194
Menopausal	0.61945
Menopausal	0.61946
Menopausal	0.61963
Menopausal	0.61976
Menopausal	0.6198
Menopausal	0.61996
Menopausal	0.61999
Menopausal	0.6202
Menopausal	0.62027
Menopausal	0.62029
Menopausal	0.62055
Menopausal	0.62055
Menopausal	0.62061
Menopausal	0.62061
Menopausal	0.62071
Menopausal	0.62103
Menopausal	0.62137
Menopausal	0.62141
Menopausal	0.62154
Menopausal	0.62188
Menopausal	0.62199
Menopausal	0.62199
Menopausal	0.62209
Menopausal	0.62212
Menopausal	0.62227
Menopausal	0.62243
Menopausal	0.62249
Menopausal	0.62249
Menopausal	0.6226
Menopausal	0.62269
Menopausal	0.62282
Menopausal	0.62282
Menopausal	0.62286
Menopausal	0.62288
Menopausal	0.62298
Menopausal	0.62304
Menopausal	0.62308
Menopausal	0.62312
Menopausal	0.62313
Menopausal	0.62314
Menopausal	0.62361
Menopausal	0.62364
Menopausal	0.62364
Menopausal	0.62368
Menopausal	0.6237
Menopausal	0.62374
Menopausal	0.62381
Menopausal	0.62384
Menopausal	0.62384
Menopausal	0.62409
Menopausal	0.62419
Menopausal	0.6242
Menopausal	0.6243
Menopausal	0.62462
Menopausal	0.62475
Menopausal	0.62481
Menopausal	0.62483
Menopausal	0.62485
Menopausal	0.62488
Menopausal	0.62489
Menopausal	0.62493
Menopausal	0.625
Menopausal	0.62502
Menopausal	0.62504
Menopausal	0.62509
Menopausal	0.6251
Menopausal	0.62513
Menopausal	0.62513
Menopausal	0.62521
Menopausal	0.62528
Menopausal	0.6253
Menopausal	0.62533
Menopausal	0.62542
Menopausal	0.62566
Menopausal	0.62569
Menopausal	0.62573
Menopausal	0.62574
Menopausal	0.62576
Menopausal	0.62579
Menopausal	0.62582
Menopausal	0.62582
Menopausal	0.62584
Menopausal	0.62591
Menopausal	0.62603
Menopausal	0.6261
Menopausal	0.62614
Menopausal	0.6265
Menopausal	0.62655
Menopausal	0.62665
Menopausal	0.62674
Menopausal	0.6268
Menopausal	0.62708
Menopausal	0.62719
Menopausal	0.62726
Menopausal	0.62734
Menopausal	0.62739
Menopausal	0.62742
Menopausal	0.62743
Menopausal	0.62745
Menopausal	0.62751
Menopausal	0.62763
Menopausal	0.62769
Menopausal	0.62788
Menopausal	0.62788
Menopausal	0.62798
Menopausal	0.628
Menopausal	0.62802
Menopausal	0.62819
Menopausal	0.62821
Menopausal	0.62834
Menopausal	0.62834
Menopausal	0.62837
Menopausal	0.62858
Menopausal	0.62859
Menopausal	0.62874
Menopausal	0.62874
Menopausal	0.62881
Menopausal	0.62894
Menopausal	0.62913
Menopausal	0.62921
Menopausal	0.62925
Menopausal	0.62926
Menopausal	0.62931
Menopausal	0.62936
Menopausal	0.62937
Menopausal	0.62945
Menopausal	0.62951
Menopausal	0.62964
Menopausal	0.62975
Menopausal	0.62991
Menopausal	0.63005
Menopausal	0.63021
Menopausal	0.63024
Menopausal	0.6303
Menopausal	0.6304
Menopausal	0.63075
Menopausal	0.63079
Menopausal	0.63083
Menopausal	0.63083
Menopausal	0.63084
Menopausal	0.63092
Menopausal	0.63092
Menopausal	0.63108
Menopausal	0.63118
Menopausal	0.63128
Menopausal	0.63134
Menopausal	0.63146
Menopausal	0.63149
Menopausal	0.63149
Menopausal	0.63155
Menopausal	0.63157
Menopausal	0.63166
Menopausal	0.63175
Menopausal	0.63176
Menopausal	0.63185
Menopausal	0.632
Menopausal	0.63202
Menopausal	0.63213
Menopausal	0.63215
Menopausal	0.6322
Menopausal	0.63223
Menopausal	0.63232
Menopausal	0.63252
Menopausal	0.63268
Menopausal	0.6327
Menopausal	0.63274
Menopausal	0.63277
Menopausal	0.63286
Menopausal	0.63292
Menopausal	0.63298
Menopausal	0.63308
Menopausal	0.63319
Menopausal	0.63322
Menopausal	0.63325
Menopausal	0.63329
Menopausal	0.6335
Menopausal	0.63351
Menopausal	0.63373
Menopausal	0.63378
Menopausal	0.6339
Menopausal	0.63407
Menopausal	0.63409
Menopausal	0.63413
Menopausal	0.63417
Menopausal	0.6343
Menopausal	0.63432
Menopausal	0.63449
Menopausal	0.63451
Menopausal	0.63468
Menopausal	0.6347
Menopausal	0.63475
Menopausal	0.6349
Menopausal	0.63493
Menopausal	0.63494
Menopausal	0.6351
Menopausal	0.6352
Menopausal	0.6352
Menopausal	0.63525
Menopausal	0.63528
Menopausal	0.63535
Menopausal	0.63537
Menopausal	0.63543
Menopausal	0.63554
Menopausal	0.63558
Menopausal	0.63581
Menopausal	0.63586
Menopausal	0.63587
Menopausal	0.63591
Menopausal	0.63596
Menopausal	0.63598
Menopausal	0.63603
Menopausal	0.63614
Menopausal	0.63616
Menopausal	0.63618
Menopausal	0.63619
Menopausal	0.63624
Menopausal	0.63625
Menopausal	0.63626
Menopausal	0.63634
Menopausal	0.63638
Menopausal	0.6364
Menopausal	0.63641
Menopausal	0.63645
Menopausal	0.6366
Menopausal	0.63661
Menopausal	0.63665
Menopausal	0.63667
Menopausal	0.63669
Menopausal	0.63673
Menopausal	0.63684
Menopausal	0.63686
Menopausal	0.6369
Menopausal	0.63733
Menopausal	0.63752
Menopausal	0.63778
Menopausal	0.63786
Menopausal	0.63786
Menopausal	0.63805
Menopausal	0.63818
Menopausal	0.6382
Menopausal	0.63824
Menopausal	0.63842
Menopausal	0.63854
Menopausal	0.6387
Menopausal	0.63873
Menopausal	0.63879
Menopausal	0.6388
Menopausal	0.6389
Menopausal	0.63892
Menopausal	0.63894
Menopausal	0.63894
Menopausal	0.63904
Menopausal	0.63908
Menopausal	0.6391
Menopausal	0.63912
Menopausal	0.63912
Menopausal	0.63921
Menopausal	0.63935
Menopausal	0.63941
Menopausal	0.63943
Menopausal	0.63945
Menopausal	0.63953
Menopausal	0.63953
Menopausal	0.63956
Menopausal	0.63963
Menopausal	0.63969
Menopausal	0.63986
Menopausal	0.63986
Menopausal	0.63986
Menopausal	0.63991
Menopausal	0.63994
Menopausal	0.63994
Menopausal	0.64001
Menopausal	0.64002
Menopausal	0.64005
Menopausal	0.64009
Menopausal	0.64011
Menopausal	0.6402
Menopausal	0.64023
Menopausal	0.64028
Menopausal	0.64031
Menopausal	0.64045
Menopausal	0.64066
Menopausal	0.64072
Menopausal	0.64074
Menopausal	0.64079
Menopausal	0.64081
Menopausal	0.64087
Menopausal	0.64089
Menopausal	0.64092
Menopausal	0.64093
Menopausal	0.64103
Menopausal	0.64111
Menopausal	0.64121
Menopausal	0.64132
Menopausal	0.64136
Menopausal	0.64137
Menopausal	0.64137
Menopausal	0.64139
Menopausal	0.64148
Menopausal	0.64153
Menopausal	0.64174
Menopausal	0.64196
Menopausal	0.6421
Menopausal	0.64219
Menopausal	0.64222
Menopausal	0.64226
Menopausal	0.64228
Menopausal	0.6423
Menopausal	0.64234
Menopausal	0.64234
Menopausal	0.64238
Menopausal	0.64255
Menopausal	0.64255
Menopausal	0.64255
Menopausal	0.64264
Menopausal	0.64264
Menopausal	0.64269
Menopausal	0.64269
Menopausal	0.64272
Menopausal	0.64282
Menopausal	0.64284
Menopausal	0.64311
Menopausal	0.64315
Menopausal	0.64325
Menopausal	0.64335
Menopausal	0.64346
Menopausal	0.64356
Menopausal	0.64361
Menopausal	0.64364
Menopausal	0.64367
Menopausal	0.64368
Menopausal	0.64376
Menopausal	0.64381
Menopausal	0.64383
Menopausal	0.64385
Menopausal	0.64402
Menopausal	0.6441
Menopausal	0.64417
Menopausal	0.64426
Menopausal	0.64431
Menopausal	0.64437
Menopausal	0.64438
Menopausal	0.64441
Menopausal	0.64456
Menopausal	0.64458
Menopausal	0.6446
Menopausal	0.64472
Menopausal	0.64478
Menopausal	0.64482
Menopausal	0.64498
Menopausal	0.645
Menopausal	0.64501
Menopausal	0.64527
Menopausal	0.64534
Menopausal	0.64534
Menopausal	0.64549
Menopausal	0.64551
Menopausal	0.64569
Menopausal	0.6457
Menopausal	0.64576
Menopausal	0.64578
Menopausal	0.64599
Menopausal	0.64605
Menopausal	0.6462
Menopausal	0.64632
Menopausal	0.64642
Menopausal	0.64646
Menopausal	0.64648
Menopausal	0.64654
Menopausal	0.64656
Menopausal	0.64665
Menopausal	0.6467
Menopausal	0.6467
Menopausal	0.64683
Menopausal	0.64702
Menopausal	0.64704
Menopausal	0.64707
Menopausal	0.64711
Menopausal	0.64724
Menopausal	0.64727
Menopausal	0.64734
Menopausal	0.64745
Menopausal	0.64746
Menopausal	0.64748
Menopausal	0.64751
Menopausal	0.64762
Menopausal	0.6478
Menopausal	0.64794
Menopausal	0.64797
Menopausal	0.64799
Menopausal	0.648
Menopausal	0.64813
Menopausal	0.64813
Menopausal	0.64817
Menopausal	0.64817
Menopausal	0.64817
Menopausal	0.64827
Menopausal	0.6483
Menopausal	0.64836
Menopausal	0.64837
Menopausal	0.64837
Menopausal	0.64845
Menopausal	0.64849
Menopausal	0.64854
Menopausal	0.64868
Menopausal	0.64875
Menopausal	0.64883
Menopausal	0.64897
Menopausal	0.64903
Menopausal	0.64907
Menopausal	0.64912
Menopausal	0.64913
Menopausal	0.64926
Menopausal	0.64942
Menopausal	0.64947
Menopausal	0.6495
Menopausal	0.64952
Menopausal	0.64956
Menopausal	0.64959
Menopausal	0.64966
Menopausal	0.64972
Menopausal	0.64985
Menopausal	0.64995
Menopausal	0.65003
Menopausal	0.65011
Menopausal	0.65011
Menopausal	0.65013
Menopausal	0.65019
Menopausal	0.65029
Menopausal	0.65029
Menopausal	0.65037
Menopausal	0.65038
Menopausal	0.65041
Menopausal	0.6505
Menopausal	0.6505
Menopausal	0.65051
Menopausal	0.65053
Menopausal	0.65057
Menopausal	0.65066
Menopausal	0.65067
Menopausal	0.65069
Menopausal	0.65084
Menopausal	0.65103
Menopausal	0.6511
Menopausal	0.65112
Menopausal	0.65113
Menopausal	0.65127
Menopausal	0.65128
Menopausal	0.65129
Menopausal	0.65132
Menopausal	0.65137
Menopausal	0.65137
Menopausal	0.6514
Menopausal	0.65143
Menopausal	0.65144
Menopausal	0.65157
Menopausal	0.65162
Menopausal	0.65178
Menopausal	0.6518
Menopausal	0.65185
Menopausal	0.65187
Menopausal	0.65187
Menopausal	0.65203
Menopausal	0.65206
Menopausal	0.65207
Menopausal	0.65209
Menopausal	0.65216
Menopausal	0.65223
Menopausal	0.65223
Menopausal	0.6523
Menopausal	0.65233
Menopausal	0.65237
Menopausal	0.65238
Menopausal	0.65243
Menopausal	0.65244
Menopausal	0.65246
Menopausal	0.6526
Menopausal	0.6527
Menopausal	0.65277
Menopausal	0.65282
Menopausal	0.65286
Menopausal	0.65294
Menopausal	0.65303
Menopausal	0.65308
Menopausal	0.65313
Menopausal	0.65316
Menopausal	0.65328
Menopausal	0.65346
Menopausal	0.65346
Menopausal	0.65347
Menopausal	0.65348
Menopausal	0.6535
Menopausal	0.6535
Menopausal	0.65352
Menopausal	0.65356
Menopausal	0.65363
Menopausal	0.65364
Menopausal	0.65364
Menopausal	0.65371
Menopausal	0.65376
Menopausal	0.65376
Menopausal	0.6538
Menopausal	0.65382
Menopausal	0.65384
Menopausal	0.65388
Menopausal	0.65392
Menopausal	0.65396
Menopausal	0.65398
Menopausal	0.65401
Menopausal	0.65403
Menopausal	0.65406
Menopausal	0.65415
Menopausal	0.65423
Menopausal	0.65432
Menopausal	0.65438
Menopausal	0.65447
Menopausal	0.65448
Menopausal	0.65458
Menopausal	0.65462
Menopausal	0.65469
Menopausal	0.65472
Menopausal	0.65492
Menopausal	0.65516
Menopausal	0.6552
Menopausal	0.65525
Menopausal	0.65536
Menopausal	0.65537
Menopausal	0.6555
Menopausal	0.65555
Menopausal	0.65565
Menopausal	0.65565
Menopausal	0.65578
Menopausal	0.65579
Menopausal	0.65584
Menopausal	0.6559
Menopausal	0.65591
Menopausal	0.65592
Menopausal	0.65599
Menopausal	0.65611
Menopausal	0.65619
Menopausal	0.6562
Menopausal	0.65635
Menopausal	0.65643
Menopausal	0.65644
Menopausal	0.65645
Menopausal	0.65647
Menopausal	0.65648
Menopausal	0.65654
Menopausal	0.65655
Menopausal	0.65662
Menopausal	0.65663
Menopausal	0.65665
Menopausal	0.6567
Menopausal	0.65675
Menopausal	0.65678
Menopausal	0.65697
Menopausal	0.65708
Menopausal	0.6571
Menopausal	0.6571
Menopausal	0.65712
Menopausal	0.65715
Menopausal	0.65718
Menopausal	0.65732
Menopausal	0.65736
Menopausal	0.6574
Menopausal	0.65752
Menopausal	0.65752
Menopausal	0.65754
Menopausal	0.65757
Menopausal	0.65762
Menopausal	0.65763
Menopausal	0.65767
Menopausal	0.65771
Menopausal	0.65771
Menopausal	0.65784
Menopausal	0.65784
Menopausal	0.65797
Menopausal	0.65813
Menopausal	0.65825
Menopausal	0.65825
Menopausal	0.65832
Menopausal	0.65832
Menopausal	0.65832
Menopausal	0.65834
Menopausal	0.65842
Menopausal	0.65842
Menopausal	0.65851
Menopausal	0.65863
Menopausal	0.65864
Menopausal	0.65874
Menopausal	0.65878
Menopausal	0.65881
Menopausal	0.65883
Menopausal	0.65886
Menopausal	0.65887
Menopausal	0.65887
Menopausal	0.65888
Menopausal	0.65901
Menopausal	0.65904
Menopausal	0.65915
Menopausal	0.65919
Menopausal	0.6592
Menopausal	0.65922
Menopausal	0.65923
Menopausal	0.65923
Menopausal	0.65924
Menopausal	0.65925
Menopausal	0.65925
Menopausal	0.65931
Menopausal	0.65934
Menopausal	0.65935
Menopausal	0.65937
Menopausal	0.65949
Menopausal	0.6595
Menopausal	0.65957
Menopausal	0.6597
Menopausal	0.65971
Menopausal	0.65975
Menopausal	0.65979
Menopausal	0.65985
Menopausal	0.65992
Menopausal	0.65995
Menopausal	0.65996
Menopausal	0.65997
Menopausal	0.66008
Menopausal	0.6601
Menopausal	0.66011
Menopausal	0.66013
Menopausal	0.66018
Menopausal	0.66019
Menopausal	0.6602
Menopausal	0.6602
Menopausal	0.66026
Menopausal	0.6603
Menopausal	0.66031
Menopausal	0.66033
Menopausal	0.66034
Menopausal	0.66036
Menopausal	0.66038
Menopausal	0.66039
Menopausal	0.66042
Menopausal	0.66044
Menopausal	0.66052
Menopausal	0.66062
Menopausal	0.66062
Menopausal	0.66068
Menopausal	0.66073
Menopausal	0.66086
Menopausal	0.66097
Menopausal	0.661
Menopausal	0.66101
Menopausal	0.66107
Menopausal	0.66111
Menopausal	0.66116
Menopausal	0.66124
Menopausal	0.66125
Menopausal	0.66145
Menopausal	0.66147
Menopausal	0.66152
Menopausal	0.66158
Menopausal	0.66162
Menopausal	0.66178
Menopausal	0.66178
Menopausal	0.66181
Menopausal	0.66181
Menopausal	0.66183
Menopausal	0.66184
Menopausal	0.66185
Menopausal	0.66186
Menopausal	0.66191
Menopausal	0.66192
Menopausal	0.66192
Menopausal	0.66196
Menopausal	0.66196
Menopausal	0.66197
Menopausal	0.66209
Menopausal	0.6621
Menopausal	0.66217
Menopausal	0.66244
Menopausal	0.66245
Menopausal	0.66247
Menopausal	0.66256
Menopausal	0.66256
Menopausal	0.66257
Menopausal	0.66261
Menopausal	0.66268
Menopausal	0.66269
Menopausal	0.66279
Menopausal	0.6628
Menopausal	0.66284
Menopausal	0.66289
Menopausal	0.6629
Menopausal	0.66295
Menopausal	0.66296
Menopausal	0.663
Menopausal	0.66319
Menopausal	0.66322
Menopausal	0.66325
Menopausal	0.66331
Menopausal	0.66331
Menopausal	0.66331
Menopausal	0.66331
Menopausal	0.66333
Menopausal	0.66345
Menopausal	0.66353
Menopausal	0.66356
Menopausal	0.66356
Menopausal	0.66356
Menopausal	0.66363
Menopausal	0.66374
Menopausal	0.66375
Menopausal	0.66389
Menopausal	0.6639
Menopausal	0.66395
Menopausal	0.66398
Menopausal	0.66404
Menopausal	0.66406
Menopausal	0.66412
Menopausal	0.66419
Menopausal	0.66425
Menopausal	0.6643
Menopausal	0.66431
Menopausal	0.66433
Menopausal	0.66434
Menopausal	0.66436
Menopausal	0.66441
Menopausal	0.66448
Menopausal	0.66451
Menopausal	0.66457
Menopausal	0.66458
Menopausal	0.6646
Menopausal	0.66464
Menopausal	0.66464
Menopausal	0.66465
Menopausal	0.66466
Menopausal	0.66466
Menopausal	0.66472
Menopausal	0.66477
Menopausal	0.66481
Menopausal	0.66483
Menopausal	0.66489
Menopausal	0.6649
Menopausal	0.66497
Menopausal	0.66502
Menopausal	0.66507
Menopausal	0.66508
Menopausal	0.66513
Menopausal	0.66516
Menopausal	0.66521
Menopausal	0.66526
Menopausal	0.66538
Menopausal	0.66544
Menopausal	0.66544
Menopausal	0.66547
Menopausal	0.66548
Menopausal	0.66552
Menopausal	0.66559
Menopausal	0.6656
Menopausal	0.66561
Menopausal	0.66569
Menopausal	0.66572
Menopausal	0.66574
Menopausal	0.66575
Menopausal	0.66578
Menopausal	0.66579
Menopausal	0.6658
Menopausal	0.6658
Menopausal	0.66581
Menopausal	0.66588
Menopausal	0.66589
Menopausal	0.6659
Menopausal	0.66596
Menopausal	0.66597
Menopausal	0.66597
Menopausal	0.66604
Menopausal	0.66607
Menopausal	0.66608
Menopausal	0.66611
Menopausal	0.66616
Menopausal	0.66617
Menopausal	0.66621
Menopausal	0.66624
Menopausal	0.66627
Menopausal	0.66628
Menopausal	0.66641
Menopausal	0.66644
Menopausal	0.66649
Menopausal	0.6665
Menopausal	0.6665
Menopausal	0.66651
Menopausal	0.66654
Menopausal	0.66656
Menopausal	0.66657
Menopausal	0.66659
Menopausal	0.66662
Menopausal	0.66667
Menopausal	0.66669
Menopausal	0.6667
Menopausal	0.66676
Menopausal	0.66678
Menopausal	0.66679
Menopausal	0.66683
Menopausal	0.66691
Menopausal	0.66694
Menopausal	0.66696
Menopausal	0.66703
Menopausal	0.66703
Menopausal	0.66704
Menopausal	0.66711
Menopausal	0.66715
Menopausal	0.66718
Menopausal	0.66723
Menopausal	0.66727
Menopausal	0.66735
Menopausal	0.66736
Menopausal	0.66739
Menopausal	0.6674
Menopausal	0.66746
Menopausal	0.6675
Menopausal	0.66751
Menopausal	0.66751
Menopausal	0.66752
Menopausal	0.66754
Menopausal	0.66758
Menopausal	0.6676
Menopausal	0.66784
Menopausal	0.66787
Menopausal	0.66788
Menopausal	0.66789
Menopausal	0.66796
Menopausal	0.66798
Menopausal	0.668
Menopausal	0.66804
Menopausal	0.66805
Menopausal	0.66813
Menopausal	0.66814
Menopausal	0.66816
Menopausal	0.66816
Menopausal	0.6682
Menopausal	0.66833
Menopausal	0.66833
Menopausal	0.66834
Menopausal	0.6684
Menopausal	0.66843
Menopausal	0.66849
Menopausal	0.66849
Menopausal	0.66851
Menopausal	0.66852
Menopausal	0.66884
Menopausal	0.66891
Menopausal	0.66898
Menopausal	0.669
Menopausal	0.66903
Menopausal	0.66911
Menopausal	0.66913
Menopausal	0.66913
Menopausal	0.6692
Menopausal	0.66925
Menopausal	0.66926
Menopausal	0.66926
Menopausal	0.66929
Menopausal	0.66934
Menopausal	0.66934
Menopausal	0.66936
Menopausal	0.66937
Menopausal	0.66938
Menopausal	0.66942
Menopausal	0.66942
Menopausal	0.66944
Menopausal	0.66949
Menopausal	0.66957
Menopausal	0.6696
Menopausal	0.66963
Menopausal	0.66967
Menopausal	0.66968
Menopausal	0.66969
Menopausal	0.66971
Menopausal	0.66972
Menopausal	0.66977
Menopausal	0.66991
Menopausal	0.66991
Menopausal	0.66992
Menopausal	0.66993
Menopausal	0.66996
Menopausal	0.67004
[truncated: 447,157+ more rows]

## Sheet: Fig4.C
Angle	Frequency	Follicular stage
2.5	19	Primordial
7.5	23	Primordial
12.5	21	Primordial
17.5	19	Primordial
22.5	17	Primordial
27.5	21	Primordial
32.5	27	Primordial
37.5	19	Primordial
42.5	17	Primordial
47.5	20	Primordial
52.5	24	Primordial
57.5	15	Primordial
62.5	23	Primordial
67.5	20	Primordial
72.5	20	Primordial
77.5	23	Primordial
82.5	31	Primordial
87.5	23	Primordial
2.5	27	Primordial
7.5	32	Primordial
12.5	27	Primordial
17.5	32	Primordial
22.5	24	Primordial
27.5	15	Primordial
32.5	25	Primordial
37.5	19	Primordial
42.5	14	Primordial
47.5	12	Primordial
52.5	12	Primordial
57.5	16	Primordial
62.5	15	Primordial
67.5	18	Primordial
72.5	11	Primordial
77.5	10	Primordial
82.5	5	Primordial
87.5	6	Primordial
2.5	31	Primordial
7.5	19	Primordial
12.5	22	Primordial
17.5	26	Primordial
22.5	32	Primordial
27.5	14	Primordial
32.5	16	Primordial
37.5	26	Primordial
42.5	22	Primordial
47.5	20	Primordial
52.5	25	Primordial
57.5	17	Primordial
62.5	14	Primordial
67.5	11	Primordial
72.5	12	Primordial
77.5	17	Primordial
82.5	12	Primordial
87.5	8	Primordial
2.5	49	Primordial
7.5	40	Primordial
12.5	44	Primordial
17.5	40	Primordial
22.5	38	Primordial
27.5	33	Primordial
32.5	42	Primordial
37.5	37	Primordial
42.5	31	Primordial
47.5	35	Primordial
52.5	38	Primordial
57.5	32	Primordial
62.5	39	Primordial
67.5	28	Primordial
72.5	39	Primordial
77.5	31	Primordial
82.5	32	Primordial
87.5	24	Primordial
2.5	32	Primordial
7.5	19	Primordial
12.5	24	Primordial
17.5	20	Primordial
22.5	20	Primordial
27.5	19	Primordial
32.5	29	Primordial
37.5	31	Primordial
42.5	20	Primordial
47.5	25	Primordial
52.5	19	Primordial
57.5	23	Primordial
62.5	24	Primordial
67.5	26	Primordial
72.5	19	Primordial
77.5	21	Primordial
82.5	27	Primordial
87.5	25	Primordial
2.5	26	Primordial
7.5	19	Primordial
12.5	23	Primordial
17.5	25	Primordial
22.5	29	Primordial
27.5	25	Primordial
32.5	18	Primordial
37.5	16	Primordial
42.5	23	Primordial
47.5	18	Primordial
52.5	28	Primordial
57.5	11	Primordial
62.5	18	Primordial
67.5	13	Primordial
72.5	9	Primordial
77.5	24	Primordial
82.5	18	Primordial
87.5	12	Primordial
2.5	27	Primordial
7.5	28	Primordial
12.5	35	Primordial
17.5	34	Primordial
22.5	31	Primordial
27.5	22	Primordial
32.5	18	Primordial
37.5	30	Primordial
42.5	24	Primordial
47.5	27	Primordial
52.5	27	Primordial
57.5	19	Primordial
62.5	15	Primordial
67.5	20	Primordial
72.5	23	Primordial
77.5	25	Primordial
82.5	16	Primordial
87.5	16	Primordial
2.5	26	Primordial
7.5	29	Primordial
12.5	28	Primordial
17.5	28	Primordial
22.5	31	Primordial
27.5	19	Primordial
32.5	21	Primordial
37.5	24	Primordial
42.5	26	Primordial
47.5	29	Primordial
52.5	22	Primordial
57.5	16	Primordial
62.5	23	Primordial
67.5	22	Primordial
72.5	22	Primordial
77.5	12	Primordial
82.5	18	Primordial
87.5	7	Primordial
2.5	25	Primordial
7.5	32	Primordial
12.5	33	Primordial
17.5	20	Primordial
22.5	32	Primordial
27.5	25	Primordial
32.5	29	Primordial
37.5	27	Primordial
42.5	27	Primordial
47.5	27	Primordial
52.5	22	Primordial
57.5	32	Primordial
62.5	23	Primordial
67.5	36	Primordial
72.5	29	Primordial
77.5	18	Primordial
82.5	19	Primordial
87.5	27	Primordial
2.5	35	Primordial
7.5	19	Primordial
12.5	30	Primordial
17.5	30	Primordial
22.5	22	Primordial
27.5	29	Primordial
32.5	13	Primordial
37.5	16	Primordial
42.5	17	Primordial
47.5	19	Primordial
52.5	14	Primordial
57.5	11	Primordial
62.5	11	Primordial
67.5	7	Primordial
72.5	10	Primordial
77.5	8	Primordial
82.5	11	Primordial
87.5	3	Primordial
2.5	19	Primordial
7.5	22	Primordial
12.5	25	Primordial
17.5	21	Primordial
22.5	22	Primordial
27.5	22	Primordial
32.5	16	Primordial
37.5	26	Primordial
42.5	19	Primordial
47.5	16	Primordial
52.5	27	Primordial
57.5	20	Primordial
62.5	21	Primordial
67.5	16	Primordial
72.5	13	Primordial
77.5	10	Primordial
82.5	17	Primordial
87.5	24	Primordial
2.5	23	Primordial
7.5	15	Primordial
12.5	20	Primordial
17.5	18	Primordial
22.5	19	Primordial
27.5	17	Primordial
32.5	25	Primordial
37.5	16	Primordial
42.5	15	Primordial
47.5	21	Primordial
52.5	20	Primordial
57.5	18	Primordial
62.5	13	Primordial
67.5	13	Primordial
72.5	12	Primordial
77.5	15	Primordial
82.5	22	Primordial
87.5	19	Primordial
2.5	26	Primordial
7.5	12	Primordial
12.5	21	Primordial
17.5	23	Primordial
22.5	17	Primordial
27.5	15	Primordial
32.5	24	Primordial
37.5	17	Primordial
42.5	17	Primordial
47.5	20	Primordial
52.5	16	Primordial
57.5	19	Primordial
62.5	10	Primordial
67.5	20	Primordial
72.5	12	Primordial
77.5	15	Primordial
82.5	21	Primordial
87.5	11	Primordial
2.5	36	Primordial
7.5	41	Primordial
12.5	31	Primordial
17.5	39	Primordial
22.5	44	Primordial
27.5	38	Primordial
32.5	27	Primordial
37.5	36	Primordial
42.5	17	Primordial
47.5	42	Primordial
52.5	38	Primordial
57.5	27	Primordial
62.5	29	Primordial
67.5	28	Primordial
72.5	26	Primordial
77.5	27	Primordial
82.5	31	Primordial
87.5	22	Primordial
2.5	19	Primordial
7.5	29	Primordial
12.5	27	Primordial
17.5	24	Primordial
22.5	23	Primordial
27.5	23	Primordial
32.5	25	Primordial
37.5	15	Primordial
42.5	19	Primordial
47.5	20	Primordial
52.5	21	Primordial
57.5	21	Primordial
62.5	18	Primordial
67.5	19	Primordial
72.5	32	Primordial
77.5	22	Primordial
82.5	16	Primordial
87.5	24	Primordial
2.5	18	Primordial
7.5	11	Primordial
12.5	19	Primordial
17.5	17	Primordial
22.5	14	Primordial
27.5	20	Primordial
32.5	12	Primordial
37.5	17	Primordial
42.5	18	Primordial
47.5	24	Primordial
52.5	21	Primordial
57.5	22	Primordial
62.5	22	Primordial
67.5	20	Primordial
72.5	14	Primordial
77.5	10	Primordial
82.5	22	Primordial
87.5	19	Primordial
2.5	22	Primordial
7.5	24	Primordial
12.5	24	Primordial
17.5	12	Primordial
22.5	20	Primordial
27.5	18	Primordial
32.5	22	Primordial
37.5	23	Primordial
42.5	19	Primordial
47.5	19	Primordial
52.5	24	Primordial
57.5	14	Primordial
62.5	23	Primordial
67.5	28	Primordial
72.5	17	Primordial
77.5	22	Primordial
82.5	25	Primordial
87.5	24	Primordial
2.5	16	Primordial
7.5	20	Primordial
12.5	16	Primordial
17.5	20	Primordial
22.5	13	Primordial
27.5	23	Primordial
32.5	19	Primordial
37.5	23	Primordial
42.5	26	Primordial
47.5	24	Primordial
52.5	19	Primordial
57.5	20	Primordial
62.5	15	Primordial
67.5	15	Primordial
72.5	17	Primordial
77.5	22	Primordial
82.5	21	Primordial
87.5	20	Primordial
2.5	12	Primordial
7.5	12	Primordial
12.5	12	Primordial
17.5	12	Primordial
22.5	17	Primordial
27.5	12	Primordial
32.5	15	Primordial
37.5	10	Primordial
42.5	22	Primordial
47.5	11	Primordial
52.5	16	Primordial
57.5	13	Primordial
62.5	10	Primordial
67.5	7	Primordial
72.5	12	Primordial
77.5	14	Primordial
82.5	11	Primordial
87.5	20	Primordial
2.5	20	Primordial
7.5	23	Primordial
12.5	21	Primordial
17.5	19	Primordial
22.5	28	Primordial
27.5	26	Primordial
32.5	29	Primordial
37.5	16	Primordial
42.5	24	Primordial
47.5	19	Primordial
52.5	22	Primordial
57.5	19	Primordial
62.5	14	Primordial
67.5	22	Primordial
72.5	24	Primordial
77.5	20	Primordial
82.5	16	Primordial
87.5	21	Primordial
2.5	20	Primordial
7.5	29	Primordial
12.5	9	Primordial
17.5	18	Primordial
22.5	18	Primordial
27.5	13	Primordial
32.5	22	Primordial
37.5	24	Primordial
42.5	25	Primordial
47.5	13	Primordial
52.5	16	Primordial
57.5	18	Primordial
62.5	14	Primordial
67.5	19	Primordial
72.5	18	Primordial
77.5	14	Primordial
82.5	17	Primordial
87.5	13	Primordial
2.5	18	Primordial
7.5	13	Primordial
12.5	23	Primordial
17.5	20	Primordial
22.5	20	Primordial
27.5	20	Primordial
32.5	26	Primordial
37.5	16	Primordial
42.5	20	Primordial
47.5	19	Primordial
52.5	22	Primordial
57.5	26	Primordial
62.5	14	Primordial
67.5	14	Primordial
72.5	22	Primordial
77.5	18	Primordial
82.5	20	Primordial
87.5	11	Primordial
2.5	16	Primordial
7.5	14	Primordial
12.5	25	Primordial
17.5	14	Primordial
22.5	16	Primordial
27.5	17	Primordial
32.5	17	Primordial
37.5	13	Primordial
42.5	9	Primordial
47.5	12	Primordial
52.5	26	Primordial
57.5	25	Primordial
62.5	23	Primordial
67.5	20	Primordial
72.5	13	Primordial
77.5	15	Primordial
82.5	19	Primordial
87.5	14	Primordial
2.5	23	Primordial
7.5	30	Primordial
12.5	30	Primordial
17.5	25	Primordial
22.5	20	Primordial
27.5	17	Primordial
32.5	16	Primordial
37.5	18	Primordial
42.5	28	Primordial
47.5	18	Primordial
52.5	11	Primordial
57.5	25	Primordial
62.5	19	Primordial
67.5	13	Primordial
72.5	19	Primordial
77.5	15	Primordial
82.5	11	Primordial
87.5	18	Primordial
2.5	37	Primordial
7.5	24	Primordial
12.5	30	Primordial
17.5	26	Primordial
22.5	39	Primordial
27.5	24	Primordial
32.5	27	Primordial
37.5	30	Primordial
42.5	33	Primordial
47.5	17	Primordial
52.5	19	Primordial
57.5	26	Primordial
62.5	29	Primordial
67.5	26	Primordial
72.5	33	Primordial
77.5	19	Primordial
82.5	17	Primordial
87.5	29	Primordial
2.5	14	Primordial
7.5	16	Primordial
12.5	11	Primordial
17.5	16	Primordial
22.5	7	Primordial
27.5	12	Primordial
32.5	13	Primordial
37.5	11	Primordial
42.5	13	Primordial
47.5	15	Primordial
52.5	11	Primordial
57.5	10	Primordial
62.5	22	Primordial
67.5	13	Primordial
72.5	17	Primordial
77.5	12	Primordial
82.5	12	Primordial
87.5	12	Primordial
2.5	18	Primordial
7.5	20	Primordial
12.5	19	Primordial
17.5	24	Primordial
22.5	20	Primordial
27.5	23	Primordial
32.5	23	Primordial
37.5	19	Primordial
42.5	16	Primordial
47.5	17	Primordial
52.5	15	Primordial
57.5	25	Primordial
62.5	22	Primordial
67.5	13	Primordial
72.5	13	Primordial
77.5	13	Primordial
82.5	8	Primordial
87.5	14	Primordial
2.5	30	Primordial
7.5	27	Primordial
12.5	26	Primordial
17.5	34	Primordial
22.5	24	Primordial
27.5	18	Primordial
32.5	12	Primordial
37.5	16	Primordial
42.5	24	Primordial
47.5	13	Primordial
52.5	19	Primordial
57.5	17	Primordial
62.5	10	Primordial
67.5	8	Primordial
72.5	21	Primordial
77.5	12	Primordial
82.5	12	Primordial
87.5	10	Primordial
2.5	20	Primordial
7.5	20	Primordial
12.5	17	Primordial
17.5	18	Primordial
22.5	16	Primordial
27.5	25	Primordial
32.5	16	Primordial
37.5	19	Primordial
42.5	18	Primordial
47.5	17	Primordial
52.5	15	Primordial
57.5	15	Primordial
62.5	16	Primordial
67.5	20	Primordial
72.5	11	Primordial
77.5	14	Primordial
82.5	17	Primordial
87.5	19	Primordial
2.5	23	Primordial
7.5	28	Primordial
12.5	13	Primordial
17.5	23	Primordial
22.5	24	Primordial
27.5	25	Primordial
32.5	17	Primordial
37.5	20	Primordial
42.5	14	Primordial
47.5	24	Primordial
52.5	22	Primordial
57.5	29	Primordial
62.5	13	Primordial
67.5	28	Primordial
72.5	25	Primordial
77.5	21	Primordial
82.5	24	Primordial
87.5	22	Primordial
2.5	26	Primordial
7.5	14	Primordial
12.5	16	Primordial
17.5	20	Primordial
22.5	20	Primordial
27.5	19	Primordial
32.5	18	Primordial
37.5	16	Primordial
42.5	18	Primordial
47.5	25	Primordial
52.5	21	Primordial
57.5	18	Primordial
62.5	9	Primordial
67.5	16	Primordial
72.5	21	Primordial
77.5	13	Primordial
82.5	15	Primordial
87.5	12	Primordial
2.5	29	Primordial
7.5	20	Primordial
12.5	26	Primordial
17.5	22	Primordial
22.5	28	Primordial
27.5	25	Primordial
32.5	23	Primordial
37.5	20	Primordial
42.5	18	Primordial
47.5	22	Primordial
52.5	12	Primordial
57.5	16	Primordial
62.5	17	Primordial
67.5	13	Primordial
72.5	15	Primordial
77.5	17	Primordial
82.5	16	Primordial
87.5	15	Primordial
2.5	23	Primordial
7.5	23	Primordial
12.5	16	Primordial
17.5	15	Primordial
22.5	10	Primordial
27.5	22	Primordial
32.5	20	Primordial
37.5	24	Primordial
42.5	22	Primordial
47.5	27	Primordial
52.5	15	Primordial
57.5	14	Primordial
62.5	15	Primordial
67.5	32	Primordial
72.5	18	Primordial
77.5	23	Primordial
82.5	16	Primordial
87.5	22	Primordial
2.5	20	Primordial
7.5	22	Primordial
12.5	17	Primordial
17.5	17	Primordial
22.5	23	Primordial
27.5	27	Primordial
32.5	23	Primordial
37.5	20	Primordial
42.5	21	Primordial
47.5	37	Primordial
52.5	20	Primordial
57.5	22	Primordial
62.5	18	Primordial
67.5	17	Primordial
72.5	21	Primordial
77.5	20	Primordial
82.5	13	Primordial
87.5	8	Primordial
2.5	25	Primordial
7.5	24	Primordial
12.5	29	Primordial
17.5	22	Primordial
22.5	26	Primordial
27.5	25	Primordial
32.5	29	Primordial
37.5	22	Primordial
42.5	28	Primordial
47.5	36	Primordial
52.5	30	Primordial
57.5	29	Primordial
62.5	36	Primordial
67.5	31	Primordial
72.5	22	Primordial
77.5	19	Primordial
82.5	20	Primordial
87.5	23	Primordial
2.5	24	Primordial
7.5	33	Primordial
12.5	26	Primordial
17.5	28	Primordial
22.5	30	Primordial
27.5	23	Primordial
32.5	25	Primordial
37.5	21	Primordial
42.5	30	Primordial
47.5	24	Primordial
52.5	18	Primordial
57.5	17	Primordial
62.5	26	Primordial
67.5	17	Primordial
72.5	20	Primordial
77.5	22	Primordial
82.5	15	Primordial
87.5	15	Primordial
2.5	21	Primordial
7.5	16	Primordial
12.5	17	Primordial
17.5	19	Primordial
22.5	35	Primordial
27.5	18	Primordial
32.5	29	Primordial
37.5	19	Primordial
42.5	21	Primordial
47.5	23	Primordial
52.5	17	Primordial
57.5	15	Primordial
62.5	15	Primordial
67.5	22	Primordial
72.5	8	Primordial
77.5	16	Primordial
82.5	13	Primordial
87.5	9	Primordial
2.5	19	Primordial
7.5	27	Primordial
12.5	17	Primordial
17.5	17	Primordial
22.5	22	Primordial
27.5	25	Primordial
32.5	15	Primordial
37.5	12	Primordial
42.5	19	Primordial
47.5	17	Primordial
52.5	14	Primordial
57.5	14	Primordial
62.5	15	Primordial
67.5	19	Primordial
72.5	17	Primordial
77.5	20	Primordial
82.5	19	Primordial
87.5	15	Primordial
2.5	19	Primordial
7.5	9	Primordial
12.5	21	Primordial
17.5	12	Primordial
22.5	17	Primordial
27.5	19	Primordial
32.5	9	Primordial
37.5	15	Primordial
42.5	18	Primordial
47.5	25	Primordial
52.5	23	Primordial
57.5	17	Primordial
62.5	15	Primordial
67.5	15	Primordial
72.5	18	Primordial
77.5	21	Primordial
82.5	13	Primordial
87.5	13	Primordial
2.5	20	Primordial
7.5	29	Primordial
12.5	31	Primordial
17.5	22	Primordial
22.5	33	Primordial
27.5	29	Primordial
32.5	29	Primordial
37.5	30	Primordial
42.5	20	Primordial
47.5	20	Primordial
52.5	18	Primordial
57.5	22	Primordial
62.5	16	Primordial
67.5	19	Primordial
72.5	20	Primordial
77.5	11	Primordial
82.5	18	Primordial
87.5	11	Primordial
2.5	19	Primordial
7.5	17	Primordial
12.5	14	Primordial
17.5	21	Primordial
22.5	15	Primordial
27.5	25	Primordial
32.5	20	Primordial
37.5	23	Primordial
42.5	11	Primordial
47.5	24	Primordial
52.5	15	Primordial
57.5	15	Primordial
62.5	17	Primordial
67.5	10	Primordial
72.5	18	Primordial
77.5	13	Primordial
82.5	14	Primordial
87.5	13	Primordial
2.5	33	Primordial
7.5	22	Primordial
12.5	32	Primordial
17.5	25	Primordial
22.5	31	Primordial
27.5	37	Primordial
32.5	20	Primordial
37.5	15	Primordial
42.5	23	Primordial
47.5	8	Primordial
52.5	14	Primordial
57.5	24	Primordial
62.5	17	Primordial
67.5	20	Primordial
72.5	14	Primordial
77.5	18	Primordial
82.5	18	Primordial
87.5	8	Primordial
2.5	9	Primordial
7.5	10	Primordial
12.5	17	Primordial
17.5	16	Primordial
22.5	16	Primordial
27.5	15	Primordial
32.5	12	Primordial
37.5	15	Primordial
42.5	13	Primordial
47.5	16	Primordial
52.5	17	Primordial
57.5	14	Primordial
62.5	15	Primordial
67.5	18	Primordial
72.5	14	Primordial
77.5	12	Primordial
82.5	17	Primordial
87.5	7	Primordial
2.5	26	Primordial
7.5	21	Primordial
12.5	23	Primordial
17.5	21	Primordial
22.5	17	Primordial
27.5	19	Primordial
32.5	17	Primordial
37.5	21	Primordial
42.5	18	Primordial
47.5	14	Primordial
52.5	19	Primordial
57.5	12	Primordial
62.5	14	Primordial
67.5	24	Primordial
72.5	14	Primordial
77.5	13	Primordial
82.5	17	Primordial
87.5	16	Primordial
2.5	19	Primordial
7.5	20	Primordial
12.5	29	Primordial
17.5	10	Primordial
22.5	8	Primordial
27.5	23	Primordial
32.5	17	Primordial
37.5	11	Primordial
42.5	13	Primordial
47.5	16	Primordial
52.5	17	Primordial
57.5	18	Primordial
62.5	16	Primordial
67.5	26	Primordial
72.5	12	Primordial
77.5	11	Primordial
82.5	10	Primordial
87.5	12	Primordial
2.5	23	Primordial
7.5	17	Primordial
12.5	29	Primordial
17.5	33	Primordial
22.5	18	Primordial
27.5	20	Primordial
32.5	26	Primordial
37.5	16	Primordial
42.5	13	Primordial
47.5	16	Primordial
52.5	17	Primordial
57.5	15	Primordial
62.5	19	Primordial
67.5	23	Primordial
72.5	15	Primordial
77.5	21	Primordial
82.5	18	Primordial
87.5	7	Primordial
2.5	21	Primordial
7.5	37	Primordial
12.5	20	Primordial
17.5	21	Primordial
22.5	25	Primordial
27.5	20	Primordial
32.5	16	Primordial
37.5	25	Primordial
42.5	24	Primordial
47.5	18	Primordial
52.5	12	Primordial
57.5	22	Primordial
62.5	12	Primordial
67.5	18	Primordial
72.5	14	Primordial
77.5	9	Primordial
82.5	13	Primordial
87.5	11	Primordial
2.5	30	Primary
7.5	29	Primary
12.5	25	Primary
17.5	31	Primary
22.5	24	Primary
27.5	25	Primary
32.5	27	Primary
37.5	19	Primary
42.5	21	Primary
47.5	19	Primary
52.5	23	Primary
57.5	17	Primary
62.5	22	Primary
67.5	15	Primary
72.5	18	Primary
77.5	21	Primary
82.5	20	Primary
87.5	11	Primary
2.5	28	Primary
7.5	21	Primary
12.5	31	Primary
17.5	23	Primary
22.5	33	Primary
27.5	24	Primary
32.5	25	Primary
37.5	27	Primary
42.5	38	Primary
47.5	35	Primary
52.5	17	Primary
57.5	22	Primary
62.5	22	Primary
67.5	18	Primary
72.5	18	Primary
77.5	18	Primary
82.5	20	Primary
87.5	25	Primary
2.5	26	Primary
7.5	14	Primary
12.5	18	Primary
17.5	21	Primary
22.5	13	Primary
27.5	19	Primary
32.5	22	Primary
37.5	24	Primary
42.5	29	Primary
47.5	23	Primary
52.5	22	Primary
57.5	21	Primary
62.5	28	Primary
67.5	26	Primary
72.5	25	Primary
77.5	18	Primary
82.5	31	Primary
87.5	22	Primary
2.5	48	Primary
7.5	37	Primary
12.5	46	Primary
17.5	46	Primary
22.5	35	Primary
27.5	31	Primary
32.5	27	Primary
37.5	27	Primary
42.5	24	Primary
47.5	21	Primary
52.5	23	Primary
57.5	16	Primary
62.5	12	Primary
67.5	10	Primary
72.5	15	Primary
77.5	14	Primary
82.5	19	Primary
87.5	11	Primary
2.5	22	Primary
7.5	25	Primary
12.5	26	Primary
17.5	22	Primary
22.5	18	Primary
27.5	19	Primary
32.5	19	Primary
37.5	15	Primary
42.5	16	Primary
47.5	9	Primary
52.5	10	Primary
57.5	9	Primary
62.5	6	Primary
67.5	4	Primary
72.5	7	Primary
77.5	8	Primary
82.5	6	Primary
87.5	4	Primary
2.5	35	Primary
7.5	27	Primary
12.5	24	Primary
17.5	34	Primary
22.5	27	Primary
27.5	40	Primary
32.5	22	Primary
37.5	20	Primary
42.5	20	Primary
47.5	24	Primary
52.5	26	Primary
57.5	20	Primary
62.5	26	Primary
67.5	23	Primary
72.5	16	Primary
77.5	28	Primary
82.5	20	Primary
87.5	25	Primary
2.5	29	Primary
7.5	31	Primary
12.5	26	Primary
17.5	27	Primary
22.5	22	Primary
27.5	33	Primary
32.5	22	Primary
37.5	18	Primary
42.5	25	Primary
47.5	40	Primary
52.5	28	Primary
57.5	25	Primary
62.5	22	Primary
67.5	24	Primary
72.5	24	Primary
77.5	14	Primary
82.5	26	Primary
87.5	19	Primary
2.5	35	Primary
7.5	19	Primary
12.5	30	Primary
17.5	27	Primary
22.5	30	Primary
27.5	24	Primary
32.5	23	Primary
37.5	21	Primary
42.5	22	Primary
47.5	26	Primary
52.5	19	Primary
57.5	15	Primary
62.5	21	Primary
67.5	21	Primary
72.5	25	Primary
77.5	20	Primary
82.5	20	Primary
87.5	18	Primary
2.5	44	Primary
7.5	30	Primary
12.5	43	Primary
17.5	30	Primary
22.5	28	Primary
27.5	30	Primary
32.5	31	Primary
37.5	35	Primary
42.5	28	Primary
47.5	29	Primary
52.5	25	Primary
57.5	21	Primary
62.5	33	Primary
67.5	32	Primary
72.5	42	Primary
77.5	29	Primary
82.5	23	Primary
87.5	29	Primary
2.5	23	Primary
7.5	26	Primary
12.5	23	Primary
17.5	27	Primary
22.5	25	Primary
27.5	26	Primary
32.5	31	Primary
37.5	16	Primary
42.5	19	Primary
47.5	21	Primary
52.5	26	Primary
57.5	32	Primary
62.5	10	Primary
67.5	12	Primary
72.5	21	Primary
77.5	10	Primary
82.5	13	Primary
87.5	9	Primary
2.5	24	Primary
7.5	21	Primary
12.5	27	Primary
17.5	18	Primary
22.5	20	Primary
27.5	25	Primary
32.5	23	Primary
37.5	20	Primary
42.5	17	Primary
47.5	18	Primary
52.5	16	Primary
57.5	20	Primary
62.5	18	Primary
67.5	24	Primary
72.5	11	Primary
77.5	16	Primary
82.5	26	Primary
87.5	15	Primary
2.5	22	Primary
7.5	35	Primary
12.5	25	Primary
17.5	25	Primary
22.5	22	Primary
27.5	17	Primary
32.5	20	Primary
37.5	11	Primary
42.5	21	Primary
47.5	20	Primary
52.5	12	Primary
57.5	14	Primary
62.5	16	Primary
67.5	17	Primary
72.5	13	Primary
77.5	13	Primary
82.5	9	Primary
87.5	14	Primary
2.5	21	Primary
7.5	21	Primary
12.5	14	Primary
17.5	13	Primary
22.5	28	Primary
27.5	9	Primary
32.5	14	Primary
37.5	25	Primary
42.5	17	Primary
47.5	19	Primary
52.5	18	Primary
57.5	11	Primary
62.5	20	Primary
67.5	10	Primary
72.5	15	Primary
77.5	19	Primary
82.5	16	Primary
87.5	20	Primary
2.5	25	Primary
7.5	27	Primary
12.5	22	Primary
17.5	20	Primary
22.5	32	Primary
27.5	27	Primary
32.5	22	Primary
37.5	23	Primary
42.5	20	Primary
47.5	22	Primary
52.5	17	Primary
57.5	21	Primary
62.5	20	Primary
67.5	17	Primary
72.5	25	Primary
77.5	20	Primary
82.5	9	Primary
87.5	23	Primary
2.5	17	Primary
7.5	17	Primary
12.5	15	Primary
17.5	11	Primary
22.5	14	Primary
27.5	22	Primary
32.5	17	Primary
37.5	22	Primary
42.5	15	Primary
47.5	11	Primary
52.5	12	Primary
57.5	18	Primary
62.5	24	Primary
67.5	14	Primary
72.5	10	Primary
77.5	14	Primary
82.5	20	Primary
87.5	11	Primary
2.5	29	Primary
7.5	16	Primary
12.5	17	Primary
17.5	25	Primary
22.5	20	Primary
27.5	11	Primary
32.5	23	Primary
37.5	21	Primary
42.5	16	Primary
47.5	15	Primary
52.5	15	Primary
57.5	19	Primary
62.5	24	Primary
67.5	14	Primary
72.5	20	Primary
77.5	22	Primary
82.5	18	Primary
87.5	20	Primary
2.5	27	Primary
7.5	29	Primary
12.5	24	Primary
17.5	21	Primary
22.5	31	Primary
27.5	20	Primary
32.5	27	Primary
37.5	16	Primary
42.5	16	Primary
47.5	15	Primary
52.5	21	Primary
57.5	26	Primary
62.5	17	Primary
67.5	13	Primary
72.5	17	Primary
77.5	11	Primary
82.5	12	Primary
87.5	16	Primary
2.5	18	Primary
7.5	15	Primary
12.5	11	Primary
17.5	19	Primary
22.5	17	Primary
27.5	15	Primary
32.5	12	Primary
37.5	19	Primary
42.5	11	Primary
47.5	10	Primary
52.5	13	Primary
57.5	15	Primary
62.5	17	Primary
67.5	10	Primary
72.5	13	Primary
77.5	12	Primary
82.5	16	Primary
87.5	15	Primary
2.5	19	Primary
7.5	24	Primary
12.5	14	Primary
17.5	22	Primary
22.5	22	Primary
27.5	22	Primary
32.5	26	Primary
37.5	33	Primary
42.5	26	Primary
47.5	18	Primary
52.5	14	Primary
57.5	24	Primary
62.5	17	Primary
67.5	19	Primary
72.5	21	Primary
77.5	20	Primary
82.5	23	Primary
87.5	18	Primary
2.5	24	Primary
7.5	22	Primary
12.5	18	Primary
17.5	24	Primary
22.5	22	Primary
27.5	21	Primary
32.5	21	Primary
37.5	20	Primary
42.5	17	Primary
47.5	8	Primary
52.5	24	Primary
57.5	14	Primary
62.5	14	Primary
67.5	10	Primary
72.5	7	Primary
77.5	6	Primary
82.5	12	Primary
87.5	11	Primary
2.5	25	Primary
7.5	20	Primary
12.5	20	Primary
17.5	30	Primary
22.5	31	Primary
27.5	22	Primary
32.5	23	Primary
37.5	19	Primary
42.5	26	Primary
47.5	18	Primary
52.5	13	Primary
57.5	14	Primary
62.5	19	Primary
67.5	21	Primary
72.5	19	Primary
77.5	24	Primary
82.5	19	Primary
87.5	13	Primary
2.5	25	Primary
7.5	19	Primary
12.5	18	Primary
17.5	31	Primary
22.5	25	Primary
27.5	15	Primary
32.5	28	Primary
37.5	19	Primary
42.5	23	Primary
47.5	25	Primary
52.5	27	Primary
57.5	10	Primary
62.5	14	Primary
67.5	24	Primary
72.5	33	Primary
77.5	16	Primary
82.5	21	Primary
87.5	16	Primary
2.5	29	Primary
7.5	27	Primary
12.5	19	Primary
17.5	24	Primary
22.5	23	Primary
27.5	28	Primary
32.5	24	Primary
37.5	24	Primary
42.5	18	Primary
47.5	22	Primary
52.5	19	Primary
57.5	26	Primary
62.5	23	Primary
67.5	18	Primary
72.5	15	Primary
77.5	20	Primary
82.5	12	Primary
87.5	16	Primary
2.5	13	Primary
7.5	20	Primary
12.5	15	Primary
17.5	16	Primary
22.5	19	Primary
27.5	15	Primary
32.5	24	Primary
37.5	22	Primary
42.5	22	Primary
47.5	21	Primary
52.5	23	Primary
57.5	29	Primary
62.5	18	Primary
67.5	20	Primary
72.5	28	Primary
77.5	19	Primary
82.5	13	Primary
87.5	24	Primary
2.5	45	Primary
7.5	17	Primary
12.5	23	Primary
17.5	23	Primary
22.5	24	Primary
27.5	24	Primary
32.5	30	Primary
37.5	21	Primary
42.5	26	Primary
47.5	17	Primary
52.5	15	Primary
57.5	18	Primary
62.5	21	Primary
67.5	18	Primary
72.5	22	Primary
77.5	20	Primary
82.5	18	Primary
87.5	13	Primary
2.5	19	Primary
7.5	21	Primary
12.5	20	Primary
17.5	19	Primary
22.5	19	Primary
27.5	21	Primary
32.5	20	Primary
37.5	25	Primary
42.5	21	Primary
47.5	27	Primary
52.5	23	Primary
57.5	16	Primary
62.5	18	Primary
67.5	20	Primary
72.5	15	Primary
77.5	18	Primary
82.5	14	Primary
87.5	17	Primary
2.5	25	Primary
7.5	42	Primary
12.5	38	Primary
17.5	29	Primary
22.5	36	Primary
27.5	25	Primary
32.5	23	Primary
37.5	29	Primary
42.5	24	Primary
47.5	29	Primary
52.5	19	Primary
57.5	22	Primary
62.5	22	Primary
67.5	22	Primary
72.5	16	Primary
77.5	12	Primary
82.5	11	Primary
87.5	18	Primary
2.5	65	Secondary
7.5	57	Secondary
12.5	44	Secondary
17.5	56	Secondary
22.5	44	Secondary
27.5	28	Secondary
32.5	35	Secondary
37.5	35	Secondary
42.5	25	Secondary
47.5	28	Secondary
52.5	29	Secondary
57.5	16	Secondary
62.5	22	Secondary
67.5	19	Secondary
72.5	17	Secondary
77.5	19	Secondary
82.5	15	Secondary
87.5	14	Secondary
2.5	30	Secondary
7.5	31	Secondary
12.5	22	Secondary
17.5	30	Secondary
22.5	25	Secondary
27.5	18	Secondary
32.5	32	Secondary
37.5	26	Secondary
42.5	30	Secondary
47.5	16	Secondary
52.5	20	Secondary
57.5	19	Secondary
62.5	16	Secondary
67.5	20	Secondary
72.5	17	Secondary
77.5	14	Secondary
82.5	12	Secondary
87.5	18	Secondary
2.5	31	Secondary
7.5	45	Secondary
12.5	37	Secondary
17.5	28	Secondary
22.5	39	Secondary
27.5	30	Secondary
32.5	26	Secondary
37.5	25	Secondary
42.5	33	Secondary
47.5	16	Secondary
52.5	23	Secondary
57.5	28	Secondary
62.5	22	Secondary
67.5	26	Secondary
72.5	27	Secondary
77.5	25	Secondary
82.5	23	Secondary
87.5	23	Secondary
2.5	79	Secondary
7.5	88	Secondary
12.5	73	Secondary
17.5	57	Secondary
22.5	67	Secondary
27.5	59	Secondary
32.5	46	Secondary
37.5	37	Secondary
42.5	36	Secondary
47.5	18	Secondary
52.5	16	Secondary
57.5	17	Secondary
62.5	21	Secondary
67.5	9	Secondary
72.5	5	Secondary
77.5	11	Secondary
82.5	8	Secondary
87.5	10	Secondary
2.5	53	Secondary
7.5	62	Secondary
12.5	53	Secondary
17.5	47	Secondary
22.5	49	Secondary
27.5	39	Secondary
32.5	45	Secondary
37.5	37	Secondary
42.5	47	Secondary
47.5	29	Secondary
52.5	29	Secondary
57.5	28	Secondary
62.5	37	Secondary
67.5	36	Secondary
72.5	13	Secondary
77.5	25	Secondary
82.5	21	Secondary
87.5	19	Secondary
2.5	58	Secondary
7.5	51	Secondary
12.5	51	Secondary
17.5	39	Secondary
22.5	45	Secondary
27.5	49	Secondary
32.5	40	Secondary
37.5	31	Secondary
42.5	30	Secondary
47.5	26	Secondary
52.5	22	Secondary
57.5	15	Secondary
62.5	11	Secondary
67.5	17	Secondary
72.5	10	Secondary
77.5	9	Secondary
82.5	17	Secondary
87.5	12	Secondary
2.5	22	Secondary
7.5	17	Secondary
12.5	16	Secondary
17.5	16	Secondary
22.5	18	Secondary
27.5	7	Secondary
32.5	21	Secondary
37.5	25	Secondary
42.5	20	Secondary
47.5	22	Secondary
52.5	11	Secondary
57.5	22	Secondary
62.5	25	Secondary
67.5	20	Secondary
72.5	16	Secondary
77.5	9	Secondary
82.5	22	Secondary
87.5	20	Secondary

## Sheet: Fig4.D
Angle	Frequency	Follicular stage
2.5	9	Primordial
7.5	9	Primordial
12.5	5	Primordial
17.5	12	Primordial
22.5	15	Primordial
27.5	10	Primordial
32.5	10	Primordial
37.5	20	Primordial
42.5	14	Primordial
47.5	20	Primordial
52.5	11	Primordial
57.5	13	Primordial
62.5	11	Primordial
67.5	14	Primordial
72.5	17	Primordial
77.5	12	Primordial
82.5	21	Primordial
87.5	23	Primordial
2.5	23	Primordial
7.5	15	Primordial
12.5	23	Primordial
17.5	18	Primordial
22.5	16	Primordial
27.5	19	Primordial
32.5	10	Primordial
37.5	15	Primordial
42.5	21	Primordial
47.5	16	Primordial
52.5	10	Primordial
57.5	16	Primordial
62.5	18	Primordial
67.5	20	Primordial
72.5	14	Primordial
77.5	9	Primordial
82.5	16	Primordial
87.5	16	Primordial
2.5	21	Primordial
7.5	11	Primordial
12.5	16	Primordial
17.5	14	Primordial
22.5	21	Primordial
27.5	11	Primordial
32.5	12	Primordial
37.5	23	Primordial
42.5	16	Primordial
47.5	21	Primordial
52.5	14	Primordial
57.5	17	Primordial
62.5	19	Primordial
67.5	14	Primordial
72.5	15	Primordial
77.5	16	Primordial
82.5	14	Primordial
87.5	7	Primordial
2.5	18	Primordial
7.5	19	Primordial
12.5	24	Primordial
17.5	21	Primordial
22.5	20	Primordial
27.5	20	Primordial
32.5	9	Primordial
37.5	17	Primordial
42.5	16	Primordial
47.5	12	Primordial
52.5	21	Primordial
57.5	18	Primordial
62.5	20	Primordial
67.5	17	Primordial
72.5	16	Primordial
77.5	10	Primordial
82.5	13	Primordial
87.5	10	Primordial
2.5	20	Primordial
7.5	17	Primordial
12.5	21	Primordial
17.5	16	Primordial
22.5	18	Primordial
27.5	22	Primordial
32.5	20	Primordial
37.5	12	Primordial
42.5	12	Primordial
47.5	21	Primordial
52.5	21	Primordial
57.5	23	Primordial
62.5	12	Primordial
67.5	23	Primordial
72.5	17	Primordial
77.5	15	Primordial
82.5	15	Primordial
87.5	12	Primordial
2.5	21	Primordial
7.5	18	Primordial
12.5	16	Primordial
17.5	15	Primordial
22.5	23	Primordial
27.5	16	Primordial
32.5	16	Primordial
37.5	20	Primordial
42.5	22	Primordial
47.5	18	Primordial
52.5	21	Primordial
57.5	13	Primordial
62.5	20	Primordial
67.5	16	Primordial
72.5	16	Primordial
77.5	20	Primordial
82.5	23	Primordial
87.5	16	Primordial
2.5	30	Primordial
7.5	25	Primordial
12.5	19	Primordial
17.5	22	Primordial
22.5	19	Primordial
27.5	15	Primordial
32.5	11	Primordial
37.5	22	Primordial
42.5	19	Primordial
47.5	14	Primordial
52.5	13	Primordial
57.5	14	Primordial
62.5	24	Primordial
67.5	17	Primordial
72.5	13	Primordial
77.5	19	Primordial
82.5	9	Primordial
87.5	25	Primordial
2.5	39	Primordial
7.5	25	Primordial
12.5	23	Primordial
17.5	29	Primordial
22.5	32	Primordial
27.5	26	Primordial
32.5	32	Primordial
37.5	34	Primordial
42.5	35	Primordial
47.5	35	Primordial
52.5	31	Primordial
57.5	28	Primordial
62.5	31	Primordial
67.5	21	Primordial
72.5	29	Primordial
77.5	34	Primordial
82.5	26	Primordial
87.5	26	Primordial
2.5	23	Primordial
7.5	28	Primordial
12.5	29	Primordial
17.5	20	Primordial
22.5	30	Primordial
27.5	23	Primordial
32.5	34	Primordial
37.5	22	Primordial
42.5	15	Primordial
47.5	26	Primordial
52.5	17	Primordial
57.5	17	Primordial
62.5	16	Primordial
67.5	19	Primordial
72.5	18	Primordial
77.5	22	Primordial
82.5	18	Primordial
87.5	17	Primordial
2.5	29	Primordial
7.5	20	Primordial
12.5	11	Primordial
17.5	17	Primordial
22.5	22	Primordial
27.5	23	Primordial
32.5	19	Primordial
37.5	20	Primordial
42.5	19	Primordial
47.5	9	Primordial
52.5	13	Primordial
57.5	18	Primordial
62.5	22	Primordial
67.5	16	Primordial
72.5	9	Primordial
77.5	14	Primordial
82.5	15	Primordial
87.5	14	Primordial
2.5	19	Primordial
7.5	20	Primordial
12.5	15	Primordial
17.5	19	Primordial
22.5	20	Primordial
27.5	19	Primordial
32.5	12	Primordial
37.5	19	Primordial
42.5	14	Primordial
47.5	15	Primordial
52.5	6	Primordial
57.5	19	Primordial
62.5	19	Primordial
67.5	17	Primordial
72.5	18	Primordial
77.5	21	Primordial
82.5	12	Primordial
87.5	16	Primordial
2.5	24	Primordial
7.5	19	Primordial
12.5	14	Primordial
17.5	22	Primordial
22.5	12	Primordial
27.5	28	Primordial
32.5	18	Primordial
37.5	16	Primordial
42.5	25	Primordial
47.5	24	Primordial
52.5	15	Primordial
57.5	18	Primordial
62.5	20	Primordial
67.5	18	Primordial
72.5	23	Primordial
77.5	19	Primordial
82.5	24	Primordial
87.5	17	Primordial
2.5	19	Primordial
7.5	17	Primordial
12.5	14	Primordial
17.5	21	Primordial
22.5	15	Primordial
27.5	25	Primordial
32.5	20	Primordial
37.5	23	Primordial
42.5	11	Primordial
47.5	24	Primordial
52.5	15	Primordial
57.5	15	Primordial
62.5	17	Primordial
67.5	10	Primordial
72.5	18	Primordial
77.5	13	Primordial
82.5	14	Primordial
87.5	13	Primordial
2.5	33	Primordial
7.5	22	Primordial
12.5	32	Primordial
17.5	25	Primordial
22.5	31	Primordial
27.5	37	Primordial
32.5	20	Primordial
37.5	15	Primordial
42.5	23	Primordial
47.5	8	Primordial
52.5	14	Primordial
57.5	24	Primordial
62.5	17	Primordial
67.5	20	Primordial
72.5	14	Primordial
77.5	18	Primordial
82.5	18	Primordial
87.5	8	Primordial
2.5	9	Primordial
7.5	10	Primordial
12.5	17	Primordial
17.5	16	Primordial
22.5	16	Primordial
27.5	15	Primordial
32.5	12	Primordial
37.5	15	Primordial
42.5	13	Primordial
47.5	16	Primordial
52.5	17	Primordial
57.5	14	Primordial
62.5	15	Primordial
67.5	18	Primordial
72.5	14	Primordial
77.5	12	Primordial
82.5	17	Primordial
87.5	7	Primordial
2.5	26	Primordial
7.5	21	Primordial
12.5	23	Primordial
17.5	21	Primordial
22.5	17	Primordial
27.5	19	Primordial
32.5	17	Primordial
37.5	21	Primordial
42.5	18	Primordial
47.5	14	Primordial
52.5	19	Primordial
57.5	12	Primordial
62.5	14	Primordial
67.5	24	Primordial
72.5	14	Primordial
77.5	13	Primordial
82.5	17	Primordial
87.5	16	Primordial
2.5	19	Primordial
7.5	20	Primordial
12.5	29	Primordial
17.5	10	Primordial
22.5	8	Primordial
27.5	23	Primordial
32.5	17	Primordial
37.5	11	Primordial
42.5	13	Primordial
47.5	16	Primordial
52.5	17	Primordial
57.5	18	Primordial
62.5	16	Primordial
67.5	26	Primordial
72.5	12	Primordial
77.5	11	Primordial
82.5	10	Primordial
87.5	12	Primordial
2.5	23	Primordial
7.5	17	Primordial
12.5	29	Primordial
17.5	33	Primordial
22.5	18	Primordial
27.5	20	Primordial
32.5	26	Primordial
37.5	16	Primordial
42.5	13	Primordial
47.5	16	Primordial
52.5	17	Primordial
57.5	15	Primordial
62.5	19	Primordial
67.5	23	Primordial
72.5	15	Primordial
77.5	21	Primordial
82.5	18	Primordial
87.5	7	Primordial
2.5	21	Primordial
7.5	37	Primordial
12.5	20	Primordial
17.5	21	Primordial
22.5	25	Primordial
27.5	20	Primordial
32.5	16	Primordial
37.5	25	Primordial
42.5	24	Primordial
47.5	18	Primordial
52.5	12	Primordial
57.5	22	Primordial
62.5	12	Primordial
67.5	18	Primordial
72.5	14	Primordial
77.5	9	Primordial
82.5	13	Primordial
87.5	11	Primordial
2.5	34	Primordial
7.5	19	Primordial
12.5	29	Primordial
17.5	26	Primordial
22.5	22	Primordial
27.5	25	Primordial
32.5	19	Primordial
37.5	22	Primordial
42.5	19	Primordial
47.5	24	Primordial
52.5	28	Primordial
57.5	32	Primordial
62.5	21	Primordial
67.5	18	Primordial
72.5	24	Primordial
77.5	24	Primordial
82.5	23	Primordial
87.5	26	Primordial
2.5	16	Primordial
7.5	20	Primordial
12.5	18	Primordial
17.5	15	Primordial
22.5	15	Primordial
27.5	21	Primordial
32.5	17	Primordial
37.5	18	Primordial
42.5	23	Primordial
47.5	19	Primordial
52.5	20	Primordial
57.5	20	Primordial
62.5	14	Primordial
67.5	18	Primordial
72.5	12	Primordial
77.5	17	Primordial
82.5	20	Primordial
87.5	19	Primordial
2.5	19	Primordial
7.5	11	Primordial
12.5	21	Primordial
17.5	12	Primordial
22.5	15	Primordial
27.5	21	Primordial
32.5	14	Primordial
37.5	10	Primordial
42.5	21	Primordial
47.5	17	Primordial
52.5	10	Primordial
57.5	25	Primordial
62.5	15	Primordial
67.5	15	Primordial
72.5	12	Primordial
77.5	14	Primordial
82.5	14	Primordial
87.5	10	Primordial
2.5	17	Primordial
7.5	18	Primordial
12.5	8	Primordial
17.5	19	Primordial
22.5	21	Primordial
27.5	18	Primordial
32.5	22	Primordial
37.5	25	Primordial
42.5	25	Primordial
47.5	23	Primordial
52.5	15	Primordial
57.5	17	Primordial
62.5	11	Primordial
67.5	14	Primordial
72.5	15	Primordial
77.5	10	Primordial
82.5	14	Primordial
87.5	17	Primordial
2.5	13	Primordial
7.5	12	Primordial
12.5	15	Primordial
17.5	19	Primordial
22.5	19	Primordial
27.5	22	Primordial
32.5	23	Primordial
37.5	19	Primordial
42.5	13	Primordial
47.5	16	Primordial
52.5	15	Primordial
57.5	24	Primordial
62.5	15	Primordial
67.5	16	Primordial
72.5	15	Primordial
77.5	16	Primordial
82.5	20	Primordial
87.5	16	Primordial
2.5	23	Primordial
7.5	22	Primordial
12.5	19	Primordial
17.5	29	Primordial
22.5	21	Primordial
27.5	20	Primordial
32.5	20	Primordial
37.5	12	Primordial
42.5	28	Primordial
47.5	19	Primordial
52.5	20	Primordial
57.5	19	Primordial
62.5	14	Primordial
67.5	11	Primordial
72.5	17	Primordial
77.5	15	Primordial
82.5	11	Primordial
87.5	10	Primordial
2.5	19	Primordial
7.5	18	Primordial
12.5	19	Primordial
17.5	13	Primordial
22.5	16	Primordial
27.5	24	Primordial
32.5	9	Primordial
37.5	15	Primordial
42.5	13	Primordial
47.5	20	Primordial
52.5	10	Primordial
57.5	24	Primordial
62.5	15	Primordial
67.5	13	Primordial
72.5	15	Primordial
77.5	14	Primordial
82.5	21	Primordial
87.5	13	Primordial
2.5	17	Primordial
7.5	18	Primordial
12.5	15	Primordial
17.5	26	Primordial
22.5	14	Primordial
27.5	16	Primordial
32.5	18	Primordial
37.5	19	Primordial
42.5	17	Primordial
47.5	14	Primordial
52.5	16	Primordial
57.5	14	Primordial
62.5	19	Primordial
67.5	20	Primordial
72.5	8	Primordial
77.5	13	Primordial
82.5	9	Primordial
87.5	9	Primordial
2.5	13	Primordial
7.5	18	Primordial
12.5	10	Primordial
17.5	15	Primordial
22.5	17	Primordial
27.5	8	Primordial
32.5	12	Primordial
37.5	9	Primordial
42.5	14	Primordial
47.5	14	Primordial
52.5	14	Primordial
57.5	20	Primordial
62.5	21	Primordial
67.5	17	Primordial
72.5	14	Primordial
77.5	11	Primordial
82.5	13	Primordial
87.5	14	Primordial
2.5	42	Primordial
7.5	32	Primordial
12.5	35	Primordial
17.5	32	Primordial
22.5	29	Primordial
27.5	24	Primordial
32.5	31	Primordial
37.5	34	Primordial
42.5	36	Primordial
47.5	29	Primordial
52.5	43	Primordial
57.5	35	Primordial
62.5	30	Primordial
67.5	38	Primordial
72.5	33	Primordial
77.5	32	Primordial
82.5	29	Primordial
87.5	37	Primordial
2.5	20	Primordial
7.5	21	Primordial
12.5	19	Primordial
17.5	23	Primordial
22.5	17	Primordial
27.5	22	Primordial
32.5	24	Primordial
37.5	15	Primordial
42.5	12	Primordial
47.5	20	Primordial
52.5	13	Primordial
57.5	21	Primordial
62.5	27	Primordial
67.5	16	Primordial
72.5	20	Primordial
77.5	15	Primordial
82.5	17	Primordial
87.5	20	Primordial
2.5	14	Primordial
7.5	23	Primordial
12.5	20	Primordial
17.5	16	Primordial
22.5	19	Primordial
27.5	25	Primordial
32.5	17	Primordial
37.5	17	Primordial
42.5	17	Primordial
47.5	21	Primordial
52.5	21	Primordial
57.5	23	Primordial
62.5	14	Primordial
67.5	19	Primordial
72.5	10	Primordial
77.5	16	Primordial
82.5	24	Primordial
87.5	17	Primordial
2.5	14	Primordial
7.5	31	Primordial
12.5	17	Primordial
17.5	15	Primordial
22.5	20	Primordial
27.5	17	Primordial
32.5	22	Primordial
37.5	17	Primordial
42.5	18	Primordial
47.5	15	Primordial
52.5	12	Primordial
57.5	16	Primordial
62.5	21	Primordial
67.5	22	Primordial
72.5	15	Primordial
77.5	28	Primordial
82.5	28	Primordial
87.5	20	Primordial
2.5	33	Primordial
7.5	37	Primordial
12.5	32	Primordial
17.5	31	Primordial
22.5	32	Primordial
27.5	31	Primordial
32.5	33	Primordial
37.5	31	Primordial
42.5	31	Primordial
47.5	25	Primordial
52.5	20	Primordial
57.5	19	Primordial
62.5	27	Primordial
67.5	15	Primordial
72.5	15	Primordial
77.5	11	Primordial
82.5	23	Primordial
87.5	16	Primordial
2.5	25	Primordial
7.5	23	Primordial
12.5	13	Primordial
17.5	16	Primordial
22.5	12	Primordial
27.5	14	Primordial
32.5	15	Primordial
37.5	16	Primordial
42.5	19	Primordial
47.5	15	Primordial
52.5	14	Primordial
57.5	21	Primordial
62.5	10	Primordial
67.5	15	Primordial
72.5	13	Primordial
77.5	20	Primordial
82.5	17	Primordial
87.5	17	Primordial
2.5	15	Primordial
7.5	29	Primordial
12.5	23	Primordial
17.5	26	Primordial
22.5	22	Primordial
27.5	19	Primordial
32.5	19	Primordial
37.5	28	Primordial
42.5	20	Primordial
47.5	23	Primordial
52.5	16	Primordial
57.5	16	Primordial
62.5	21	Primordial
67.5	22	Primordial
72.5	9	Primordial
77.5	22	Primordial
82.5	22	Primordial
87.5	17	Primordial
2.5	24	Primordial
7.5	13	Primordial
12.5	19	Primordial
17.5	25	Primordial
22.5	23	Primordial
27.5	17	Primordial
32.5	27	Primordial
37.5	12	Primordial
42.5	10	Primordial
47.5	15	Primordial
52.5	11	Primordial
57.5	10	Primordial
62.5	13	Primordial
67.5	10	Primordial
72.5	11	Primordial
77.5	10	Primordial
82.5	13	Primordial
87.5	15	Primordial
2.5	18	Primordial
7.5	22	Primordial
12.5	34	Primordial
17.5	26	Primordial
22.5	25	Primordial
27.5	17	Primordial
32.5	32	Primordial
37.5	21	Primordial
42.5	24	Primordial
47.5	11	Primordial
52.5	12	Primordial
57.5	20	Primordial
62.5	14	Primordial
67.5	23	Primordial
72.5	18	Primordial
77.5	16	Primordial
82.5	18	Primordial
87.5	20	Primordial
2.5	16	Primordial
7.5	16	Primordial
12.5	27	Primordial
17.5	20	Primordial
22.5	19	Primordial
27.5	25	Primordial
32.5	29	Primordial
37.5	15	Primordial
42.5	19	Primordial
47.5	24	Primordial
52.5	14	Primordial
57.5	21	Primordial
62.5	15	Primordial
67.5	13	Primordial
72.5	14	Primordial
77.5	16	Primordial
82.5	17	Primordial
87.5	16	Primordial
2.5	41	Primordial
7.5	38	Primordial
12.5	31	Primordial
17.5	36	Primordial
22.5	40	Primordial
27.5	40	Primordial
32.5	39	Primordial
37.5	36	Primordial
42.5	42	Primordial
47.5	35	Primordial
52.5	29	Primordial
57.5	35	Primordial
62.5	24	Primordial
67.5	38	Primordial
72.5	27	Primordial
77.5	37	Primordial
82.5	25	Primordial
87.5	33	Primordial
2.5	26	Primordial
7.5	17	Primordial
12.5	23	Primordial
17.5	18	Primordial
22.5	18	Primordial
27.5	23	Primordial
32.5	20	Primordial
37.5	24	Primordial
42.5	21	Primordial
47.5	17	Primordial
52.5	13	Primordial
57.5	21	Primordial
62.5	17	Primordial
67.5	20	Primordial
72.5	21	Primordial
77.5	20	Primordial
82.5	27	Primordial
87.5	15	Primordial
2.5	27	Primordial
7.5	19	Primordial
12.5	23	Primordial
17.5	30	Primordial
22.5	33	Primordial
27.5	27	Primordial
32.5	29	Primordial
37.5	32	Primordial
42.5	31	Primordial
47.5	25	Primordial
52.5	13	Primordial
57.5	20	Primordial
62.5	24	Primordial
67.5	21	Primordial
72.5	28	Primordial
77.5	25	Primordial
82.5	14	Primordial
87.5	24	Primordial
2.5	26	Primordial
7.5	23	Primordial
12.5	14	Primordial
17.5	22	Primordial
22.5	25	Primordial
27.5	23	Primordial
32.5	28	Primordial
37.5	19	Primordial
42.5	16	Primordial
47.5	23	Primordial
52.5	28	Primordial
57.5	28	Primordial
62.5	14	Primordial
67.5	28	Primordial
72.5	26	Primordial
77.5	30	Primordial
82.5	17	Primordial
87.5	25	Primordial
2.5	18	Primordial
7.5	23	Primordial
12.5	28	Primordial
17.5	29	Primordial
22.5	17	Primordial
27.5	34	Primordial
32.5	22	Primordial
37.5	18	Primordial
42.5	23	Primordial
47.5	21	Primordial
52.5	30	Primordial
57.5	28	Primordial
62.5	21	Primordial
67.5	14	Primordial
72.5	11	Primordial
77.5	22	Primordial
82.5	11	Primordial
87.5	24	Primordial
2.5	17	Primordial
7.5	22	Primordial
12.5	19	Primordial
17.5	25	Primordial
22.5	27	Primordial
27.5	21	Primordial
32.5	23	Primordial
37.5	18	Primordial
42.5	17	Primordial
47.5	17	Primordial
52.5	19	Primordial
57.5	22	Primordial
62.5	19	Primordial
67.5	18	Primordial
72.5	22	Primordial
77.5	9	Primordial
82.5	11	Primordial
87.5	9	Primordial
2.5	44	Primordial
7.5	30	Primordial
12.5	36	Primordial
17.5	39	Primordial
22.5	32	Primordial
27.5	31	Primordial
32.5	30	Primordial
37.5	29	Primordial
42.5	29	Primordial
47.5	23	Primordial
52.5	19	Primordial
57.5	16	Primordial
62.5	24	Primordial
67.5	22	Primordial
72.5	27	Primordial
77.5	22	Primordial
82.5	21	Primordial
87.5	21	Primordial
2.5	27	Primordial
7.5	24	Primordial
12.5	20	Primordial
17.5	39	Primordial
22.5	20	Primordial
27.5	23	Primordial
32.5	27	Primordial
37.5	25	Primordial
42.5	18	Primordial
47.5	22	Primordial
52.5	14	Primordial
57.5	17	Primordial
62.5	18	Primordial
67.5	16	Primordial
72.5	14	Primordial
77.5	24	Primordial
82.5	12	Primordial
87.5	12	Primordial
2.5	25	Primordial
7.5	26	Primordial
12.5	21	Primordial
17.5	27	Primordial
22.5	22	Primordial
27.5	22	Primordial
32.5	23	Primordial
37.5	23	Primordial
42.5	23	Primordial
47.5	15	Primordial
52.5	20	Primordial
57.5	16	Primordial
62.5	16	Primordial
67.5	15	Primordial
72.5	11	Primordial
77.5	13	Primordial
82.5	10	Primordial
87.5	17	Primordial
2.5	18	Primordial
7.5	25	Primordial
12.5	20	Primordial
17.5	19	Primordial
22.5	20	Primordial
27.5	25	Primordial
32.5	13	Primordial
37.5	16	Primordial
42.5	21	Primordial
47.5	16	Primordial
52.5	15	Primordial
57.5	12	Primordial
62.5	12	Primordial
67.5	10	Primordial
72.5	16	Primordial
77.5	13	Primordial
82.5	7	Primordial
87.5	18	Primordial
2.5	26	Primordial
7.5	28	Primordial
12.5	25	Primordial
17.5	20	Primordial
22.5	18	Primordial
27.5	17	Primordial
32.5	29	Primordial
37.5	22	Primordial
42.5	17	Primordial
47.5	23	Primordial
52.5	25	Primordial
57.5	15	Primordial
62.5	17	Primordial
67.5	21	Primordial
72.5	16	Primordial
77.5	15	Primordial
82.5	8	Primordial
87.5	16	Primordial
2.5	20	Primordial
7.5	19	Primordial
12.5	19	Primordial
17.5	19	Primordial
22.5	25	Primordial
27.5	23	Primordial
32.5	20	Primordial
37.5	19	Primordial
42.5	24	Primordial
47.5	20	Primordial
52.5	33	Primordial
57.5	21	Primordial
62.5	14	Primordial
67.5	24	Primordial
72.5	19	Primordial
77.5	15	Primordial
82.5	16	Primordial
87.5	12	Primordial
2.5	24	Primordial
7.5	25	Primordial
12.5	33	Primordial
17.5	23	Primordial
22.5	21	Primordial
27.5	24	Primordial
32.5	20	Primordial
37.5	28	Primordial
42.5	16	Primordial
47.5	15	Primordial
52.5	33	Primordial
57.5	18	Primordial
62.5	22	Primordial
67.5	17	Primordial
72.5	18	Primordial
77.5	14	Primordial
82.5	7	Primordial
87.5	13	Primordial
2.5	22	Primordial
7.5	24	Primordial
12.5	21	Primordial
17.5	16	Primordial
22.5	24	Primordial
27.5	24	Primordial
32.5	21	Primordial
37.5	20	Primordial
42.5	18	Primordial
47.5	16	Primordial
52.5	19	Primordial
57.5	15	Primordial
62.5	13	Primordial
67.5	19	Primordial
72.5	13	Primordial
77.5	19	Primordial
82.5	17	Primordial
87.5	10	Primordial
2.5	18	Primordial
7.5	22	Primordial
12.5	24	Primordial
17.5	17	Primordial
22.5	22	Primordial
27.5	23	Primordial
32.5	18	Primordial
37.5	21	Primordial
42.5	19	Primordial
47.5	12	Primordial
52.5	22	Primordial
57.5	16	Primordial
62.5	13	Primordial
67.5	17	Primordial
72.5	20	Primordial
77.5	20	Primordial
82.5	20	Primordial
87.5	19	Primordial
2.5	17	Primordial
7.5	25	Primordial
12.5	18	Primordial
17.5	20	Primordial
22.5	15	Primordial
27.5	23	Primordial
32.5	23	Primordial
37.5	19	Primordial
42.5	16	Primordial
47.5	15	Primordial
52.5	8	Primordial
57.5	17	Primordial
62.5	16	Primordial
67.5	19	Primordial
72.5	23	Primordial
77.5	12	Primordial
82.5	20	Primordial
87.5	11	Primordial
2.5	22	Primordial
7.5	17	Primordial
12.5	15	Primordial
17.5	18	Primordial
22.5	16	Primordial
27.5	19	Primordial
32.5	19	Primordial
37.5	16	Primordial
42.5	22	Primordial
47.5	16	Primordial
52.5	17	Primordial
57.5	16	Primordial
62.5	16	Primordial
67.5	11	Primordial
72.5	21	Primordial
77.5	12	Primordial
82.5	13	Primordial
87.5	21	Primordial
2.5	23	Primary
7.5	20	Primary
12.5	27	Primary
17.5	25	Primary
22.5	23	Primary
27.5	16	Primary
32.5	18	Primary
37.5	13	Primary
42.5	15	Primary
47.5	15	Primary
52.5	14	Primary
57.5	18	Primary
62.5	17	Primary
67.5	15	Primary
72.5	20	Primary
77.5	5	Primary
82.5	20	Primary
87.5	19	Primary
2.5	25	Primary
7.5	25	Primary
12.5	24	Primary
17.5	18	Primary
22.5	22	Primary
27.5	15	Primary
32.5	24	Primary
37.5	15	Primary
42.5	17	Primary
47.5	15	Primary
52.5	11	Primary
57.5	14	Primary
62.5	15	Primary
67.5	13	Primary
72.5	14	Primary
77.5	17	Primary
82.5	16	Primary
87.5	13	Primary
2.5	25	Primary
7.5	31	Primary
12.5	36	Primary
17.5	20	Primary
22.5	23	Primary
27.5	19	Primary
32.5	25	Primary
37.5	30	Primary
42.5	25	Primary
47.5	26	Primary
52.5	21	Primary
57.5	28	Primary
62.5	21	Primary
67.5	21	Primary
72.5	19	Primary
77.5	22	Primary
82.5	16	Primary
87.5	13	Primary
2.5	26	Primary
7.5	13	Primary
12.5	18	Primary
17.5	19	Primary
22.5	14	Primary
27.5	14	Primary
32.5	17	Primary
37.5	27	Primary
42.5	16	Primary
47.5	14	Primary
52.5	18	Primary
57.5	20	Primary
62.5	12	Primary
67.5	18	Primary
72.5	14	Primary
77.5	15	Primary
82.5	18	Primary
87.5	4	Primary
2.5	23	Primary
7.5	26	Primary
12.5	14	Primary
17.5	28	Primary
22.5	18	Primary
27.5	20	Primary
32.5	18	Primary
37.5	18	Primary
42.5	22	Primary
47.5	23	Primary
52.5	23	Primary
57.5	29	Primary
62.5	17	Primary
67.5	23	Primary
72.5	26	Primary
77.5	24	Primary
82.5	20	Primary
87.5	23	Primary
2.5	19	Primary
7.5	24	Primary
12.5	14	Primary
17.5	23	Primary
22.5	19	Primary
27.5	23	Primary
32.5	17	Primary
37.5	22	Primary
42.5	17	Primary
47.5	16	Primary
52.5	27	Primary
57.5	21	Primary
62.5	19	Primary
67.5	13	Primary
72.5	20	Primary
77.5	8	Primary
82.5	11	Primary
87.5	16	Primary
2.5	11	Primary
7.5	18	Primary
12.5	16	Primary
17.5	11	Primary
22.5	15	Primary
27.5	11	Primary
32.5	17	Primary
37.5	22	Primary
42.5	11	Primary
47.5	17	Primary
52.5	18	Primary
57.5	18	Primary
62.5	29	Primary
67.5	18	Primary
72.5	17	Primary
77.5	18	Primary
82.5	17	Primary
87.5	19	Primary
2.5	19	Primary
7.5	17	Primary
12.5	23	Primary
17.5	13	Primary
22.5	23	Primary
27.5	21	Primary
32.5	19	Primary
37.5	22	Primary
42.5	16	Primary
47.5	25	Primary
52.5	11	Primary
57.5	19	Primary
62.5	16	Primary
67.5	17	Primary
72.5	18	Primary
77.5	23	Primary
82.5	15	Primary
87.5	12	Primary
2.5	32	Primary
7.5	29	Primary
12.5	27	Primary
17.5	14	Primary
22.5	25	Primary
27.5	19	Primary
32.5	29	Primary
37.5	31	Primary
42.5	15	Primary
47.5	23	Primary
52.5	25	Primary
57.5	18	Primary
62.5	23	Primary
67.5	7	Primary
72.5	16	Primary
77.5	18	Primary
82.5	17	Primary
87.5	13	Primary
2.5	29	Primary
7.5	22	Primary
12.5	24	Primary
17.5	27	Primary
22.5	35	Primary
27.5	21	Primary
32.5	33	Primary
37.5	26	Primary
42.5	12	Primary
47.5	18	Primary
52.5	22	Primary
57.5	25	Primary
62.5	13	Primary
67.5	16	Primary
72.5	14	Primary
77.5	8	Primary
82.5	13	Primary
87.5	10	Primary
2.5	20	Primary
7.5	17	Primary
12.5	19	Primary
17.5	22	Primary
22.5	17	Primary
27.5	12	Primary
32.5	23	Primary
37.5	16	Primary
42.5	15	Primary
47.5	18	Primary
52.5	17	Primary
57.5	21	Primary
62.5	23	Primary
67.5	24	Primary
72.5	24	Primary
77.5	29	Primary
82.5	20	Primary
87.5	16	Primary
2.5	15	Primary
7.5	22	Primary
12.5	26	Primary
17.5	28	Primary
22.5	16	Primary
27.5	15	Primary
32.5	28	Primary
37.5	29	Primary
42.5	22	Primary
47.5	25	Primary
52.5	27	Primary
57.5	24	Primary
62.5	21	Primary
67.5	21	Primary
72.5	26	Primary
77.5	13	Primary
82.5	16	Primary
87.5	22	Primary
2.5	18	Primary
7.5	12	Primary
12.5	22	Primary
17.5	20	Primary
22.5	18	Primary
27.5	16	Primary
32.5	25	Primary
37.5	27	Primary
42.5	25	Primary
47.5	23	Primary
52.5	20	Primary
57.5	18	Primary
62.5	26	Primary
67.5	21	Primary
72.5	14	Primary
77.5	15	Primary
82.5	21	Primary
87.5	18	Primary
2.5	16	Primary
7.5	16	Primary
12.5	24	Primary
17.5	22	Primary
22.5	23	Primary
27.5	23	Primary
32.5	21	Primary
37.5	26	Primary
42.5	24	Primary
47.5	22	Primary
52.5	23	Primary
57.5	29	Primary
62.5	26	Primary
67.5	18	Primary
72.5	19	Primary
77.5	20	Primary
82.5	19	Primary
87.5	18	Primary
2.5	14	Primary
7.5	16	Primary
12.5	15	Primary
17.5	19	Primary
22.5	22	Primary
27.5	17	Primary
32.5	19	Primary
37.5	21	Primary
42.5	20	Primary
47.5	17	Primary
52.5	16	Primary
57.5	17	Primary
62.5	18	Primary
67.5	15	Primary
72.5	19	Primary
77.5	10	Primary
82.5	9	Primary
87.5	16	Primary
2.5	24	Primary
7.5	17	Primary
12.5	15	Primary
17.5	18	Primary
22.5	18	Primary
27.5	14	Primary
32.5	25	Primary
37.5	23	Primary
42.5	24	Primary
47.5	24	Primary
52.5	25	Primary
57.5	20	Primary
62.5	17	Primary
67.5	14	Primary
72.5	16	Primary
77.5	15	Primary
82.5	23	Primary
87.5	22	Primary
2.5	20	Primary
7.5	21	Primary
12.5	20	Primary
17.5	18	Primary
22.5	12	Primary
27.5	8	Primary
32.5	23	Primary
37.5	19	Primary
42.5	16	Primary
47.5	14	Primary
52.5	21	Primary
57.5	20	Primary
62.5	22	Primary
67.5	20	Primary
72.5	15	Primary
77.5	18	Primary
82.5	16	Primary
87.5	16	Primary
2.5	24	Primary
7.5	19	Primary
12.5	18	Primary
17.5	25	Primary
22.5	18	Primary
27.5	18	Primary
32.5	24	Primary
37.5	15	Primary
42.5	15	Primary
47.5	15	Primary
52.5	15	Primary
57.5	13	Primary
62.5	16	Primary
67.5	19	Primary
72.5	11	Primary
77.5	11	Primary
82.5	17	Primary
87.5	13	Primary
2.5	23	Primary
7.5	19	Primary
12.5	20	Primary
17.5	10	Primary
22.5	23	Primary
27.5	19	Primary
32.5	20	Primary
37.5	30	Primary
42.5	21	Primary
47.5	16	Primary
52.5	21	Primary
57.5	8	Primary
62.5	21	Primary
67.5	12	Primary
72.5	8	Primary
77.5	14	Primary
82.5	12	Primary
87.5	6	Primary
2.5	23	Primary
7.5	15	Primary
12.5	16	Primary
17.5	18	Primary
22.5	23	Primary
27.5	19	Primary
32.5	15	Primary
37.5	20	Primary
42.5	9	Primary
47.5	20	Primary
52.5	19	Primary
57.5	15	Primary
62.5	11	Primary
67.5	21	Primary
72.5	8	Primary
77.5	10	Primary
82.5	11	Primary
87.5	16	Primary
2.5	29	Primary
7.5	23	Primary
12.5	18	Primary
17.5	24	Primary
22.5	11	Primary
27.5	21	Primary
32.5	18	Primary
37.5	13	Primary
42.5	13	Primary
47.5	10	Primary
52.5	17	Primary
57.5	17	Primary
62.5	12	Primary
67.5	9	Primary
72.5	7	Primary
77.5	11	Primary
82.5	13	Primary
87.5	12	Primary
2.5	24	Primary
7.5	34	Primary
12.5	19	Primary
17.5	23	Primary
22.5	28	Primary
27.5	23	Primary
32.5	21	Primary
37.5	23	Primary
42.5	25	Primary
47.5	16	Primary
52.5	17	Primary
57.5	13	Primary
62.5	17	Primary
67.5	10	Primary
72.5	17	Primary
77.5	11	Primary
82.5	19	Primary
87.5	16	Primary
2.5	42	Primary
7.5	42	Primary
12.5	55	Primary
17.5	43	Primary
22.5	49	Primary
27.5	51	Primary
32.5	53	Primary
37.5	52	Primary
42.5	54	Primary
47.5	47	Primary
52.5	53	Primary
57.5	50	Primary
62.5	31	Primary
67.5	37	Primary
72.5	46	Primary
77.5	35	Primary
82.5	42	Primary
87.5	46	Primary
2.5	13	Primary
7.5	19	Primary
12.5	17	Primary
17.5	22	Primary
22.5	27	Primary
27.5	17	Primary
32.5	23	Primary
37.5	33	Primary
42.5	23	Primary
47.5	21	Primary
52.5	21	Primary
57.5	19	Primary
62.5	20	Primary
67.5	22	Primary
72.5	18	Primary
77.5	12	Primary
82.5	13	Primary
87.5	18	Primary
2.5	13	Primary
7.5	21	Primary
12.5	14	Primary
17.5	16	Primary
22.5	21	Primary
27.5	15	Primary
32.5	18	Primary
37.5	17	Primary
42.5	24	Primary
47.5	26	Primary
52.5	18	Primary
57.5	23	Primary
62.5	18	Primary
67.5	23	Primary
72.5	19	Primary
77.5	20	Primary
82.5	19	Primary
87.5	21	Primary
2.5	25	Primary
7.5	20	Primary
12.5	13	Primary
17.5	24	Primary
22.5	21	Primary
27.5	15	Primary
32.5	17	Primary
37.5	13	Primary
42.5	17	Primary
47.5	13	Primary
52.5	20	Primary
57.5	26	Primary
62.5	20	Primary
67.5	30	Primary
72.5	24	Primary
77.5	25	Primary
82.5	21	Primary
87.5	21	Primary
2.5	25	Primary
7.5	20	Primary
12.5	13	Primary
17.5	24	Primary
22.5	21	Primary
27.5	15	Primary
32.5	17	Primary
37.5	13	Primary
42.5	17	Primary
47.5	13	Primary
52.5	20	Primary
57.5	26	Primary
62.5	20	Primary
67.5	30	Primary
72.5	24	Primary
77.5	25	Primary
82.5	21	Primary
87.5	21	Primary
2.5	22	Primary
7.5	24	Primary
12.5	20	Primary
17.5	16	Primary
22.5	17	Primary
27.5	18	Primary
32.5	21	Primary
37.5	23	Primary
42.5	18	Primary
47.5	21	Primary
52.5	26	Primary
57.5	16	Primary
62.5	23	Primary
67.5	21	Primary
72.5	26	Primary
77.5	21	Primary
82.5	10	Primary
87.5	13	Primary
2.5	21	Primary
7.5	28	Primary
12.5	25	Primary
17.5	31	Primary
22.5	25	Primary
27.5	20	Primary
32.5	29	Primary
37.5	18	Primary
42.5	34	Primary
47.5	29	Primary
52.5	22	Primary
57.5	26	Primary
62.5	22	Primary
67.5	19	Primary
72.5	22	Primary
77.5	13	Primary
82.5	14	Primary
87.5	14	Primary
2.5	16	Primary
7.5	24	Primary
12.5	18	Primary
17.5	16	Primary
22.5	14	Primary
27.5	13	Primary
32.5	16	Primary
37.5	11	Primary
42.5	15	Primary
47.5	22	Primary
52.5	24	Primary
57.5	17	Primary
62.5	20	Primary
67.5	16	Primary
72.5	14	Primary
77.5	12	Primary
82.5	11	Primary
87.5	11	Primary
2.5	28	Secondary
7.5	29	Secondary
12.5	21	Secondary
17.5	23	Secondary
22.5	18	Secondary
27.5	26	Secondary
32.5	19	Secondary
37.5	24	Secondary
42.5	21	Secondary
47.5	27	Secondary
52.5	14	Secondary
57.5	29	Secondary
62.5	21	Secondary
67.5	25	Secondary
72.5	24	Secondary
77.5	23	Secondary
82.5	16	Secondary
87.5	19	Secondary
2.5	32	Secondary
7.5	33	Secondary
12.5	24	Secondary
17.5	19	Secondary
22.5	22	Secondary
27.5	23	Secondary
32.5	31	Secondary
37.5	22	Secondary
42.5	16	Secondary
47.5	22	Secondary
52.5	14	Secondary
57.5	23	Secondary
62.5	23	Secondary
67.5	15	Secondary
72.5	19	Secondary
77.5	20	Secondary
82.5	19	Secondary
87.5	14	Secondary
2.5	31	Secondary
7.5	31	Secondary
12.5	27	Secondary
17.5	25	Secondary
22.5	39	Secondary
27.5	13	Secondary
32.5	32	Secondary
37.5	16	Secondary
42.5	28	Secondary
47.5	21	Secondary
52.5	33	Secondary
57.5	22	Secondary
62.5	19	Secondary
67.5	19	Secondary
72.5	23	Secondary
77.5	11	Secondary
82.5	16	Secondary
87.5	14	Secondary
2.5	25	Secondary
7.5	26	Secondary
12.5	36	Secondary
17.5	31	Secondary
22.5	22	Secondary
27.5	30	Secondary
32.5	21	Secondary
37.5	20	Secondary
42.5	21	Secondary
47.5	22	Secondary
52.5	17	Secondary
57.5	13	Secondary
62.5	19	Secondary
67.5	23	Secondary
72.5	16	Secondary
77.5	15	Secondary
82.5	10	Secondary
87.5	10	Secondary
2.5	31	Secondary
7.5	39	Secondary
12.5	29	Secondary
17.5	38	Secondary
22.5	29	Secondary
27.5	26	Secondary
32.5	30	Secondary
37.5	27	Secondary
42.5	25	Secondary
47.5	22	Secondary
52.5	29	Secondary
57.5	22	Secondary
62.5	27	Secondary
67.5	20	Secondary
72.5	17	Secondary
77.5	21	Secondary
82.5	20	Secondary
87.5	22	Secondary

[truncated: 10 more sheets: Fig4.E, Fig4.F, Fig4.G, Fig5.D, Fig5.E, Fig6.A, Fig6.B, Fig7.C, Supp Fig S1.A, Supp Fig S1.B]
